# Supplementary material for: Species distribution modeling reveals strongholds and potential reintroduction areas for the world’s largest eagle
Source: PLoS One. 2019 May 13;14(5):e0216323. doi: 10.1371/journal.pone.0216323 (PMC6513255; doi:10.1371/journal.pone.0216323)
Supplement: S1 Table — Contains all records and their geographic coordinates that were used to build the paper. (XLSX) [file pone.0216323.s001.xlsx]

## Sheet: Plan1
ID	LAT	LONG	SOURCE	RECORD	REPRODUCTION	AF/CE	YEAR	Anthropogenically_deforested?	OBS
1	-10.2381	-67.7639	MELO-SAMPAIO, P. R. (2008). [WA1204154, Harpia harpyja (Linnaeus, 1758)]. Wiki Aves - A Enciclopédia das Aves do Brasil. Disponível em: <http://www.wikiaves.com/1204154> Acesso em: 21 Set 2015.	Photo	0	0	2008	1	Acre - FEC
2	-8.16875	-70.7785	OLIVEIRA, E. C. (2013). [WA1775830, Harpia harpyja (Linnaeus, 1758)]. Wiki Aves - A Enciclopédia das Aves do Brasil. Disponível em: <http://www.wikiaves.com/1775830> Acesso em: 21 Set 2015.	Photo	1	0	2015	1	Acre - Tarauacá
3	-1.60528	-59.6261	Benchimol, M., & Venticinque, E. (2013). Harpy eagle (Harpia harpyja) predation on an infant brown capuchin monkey (Cebus apella) in the Brazilian Amazon. Revista Brasileira de Ornitologia-Brazilian Journal of Ornithology, 18(42), 3.	Article	0	0	2008	0	AM - Balbina Hydroelectric Reservoir
4	-1.88336	-61.6836	Barnett, A. A., Schiel, V., Deveny, A., Valsko, J., Spironello, W. R., & Ross, C. (2011). Predation on Cacajao ouakary and Cebus albifrons (Primates: Platyrrhini) by harpy eagles.	Article	0	0	2005	0	AM - Barcelos (Jaú National Park)
5	-1.88336	-61.6836	Barnett, A. A., Schiel, V., Deveny, A., Valsko, J., Spironello, W. R., & Ross, C. (2011). Predation on Cacajao ouakary and Cebus albifrons (Primates: Platyrrhini) by harpy eagles.	Article	0	0	2008	0	AM - Barcelos (Jaú National Park)
6	-4.97617	-48.1551	Ferrari SF, Port-Carvalho M. Predation of an infant collared peccary by a Harpy Eagle in eastern Amazonia. The Wilson Bulletin. 2003 Mar;115(1):103-4.	Article	0	0	2001	0	MA - Esplanada
7	2	-50.4167	Soares, E. S., Amaral, F. S. R., Carvalho-Filho, E. P. M., Granzinolli, M. A., Albuquerque, J. L. B., Lisboa, J. S., ... & Carvalho, C. E. A. (2008). Plano de ação nacional para a conservação de aves de rapina. Brasília, Instituto Chico Mendes de Conservação da Biodiversidade (Série Espécies Ameaçadas, 5). 136p.	Report	0	0	1985	0	RO - Maracá Ecological Station
8	-2.95872	-64.9161	Soares, E. S., Amaral, F. S. R., Carvalho-Filho, E. P. M., Granzinolli, M. A., Albuquerque, J. L. B., Lisboa, J. S., ... & Carvalho, C. E. A. (2008). Plano de ação nacional para a conservação de aves de rapina. Brasília, Instituto Chico Mendes de Conservação da Biodiversidade (Série Espécies Ameaçadas, 5). 136p.	Report	0	0	no data	0	AM - Mamirauá Sustainable Development Reserve
9	-3.0159	-61.0846	PEDERSOLI, G. (2012). [WA842678, Harpia harpyja (Linnaeus, 1758)]. Wiki Aves - A Enciclopédia das Aves do Brasil. Disponível em: <http://www.wikiaves.com/842678> Acesso em: 25 Set 2015.	Photo	0	0	2012	0	AM - Manacapuru
10	-3.51944	-61.0115	DAFFONSECA, J. A. (2012). [WA796606, Harpia harpyja (Linnaeus, 1758)]. Wiki Aves - A Enciclopédia das Aves do Brasil. Disponível em: <http://www.wikiaves.com/796606> Acesso em: 25 Set 2015.	Photo	0	0	2012	0	AM - Manacapuru
11	-2.9234	-60.0103	Kuniy, A. A., Viana, M. A., Zahn, T. M. G., Lazarinos, D. E. A., & Portes, C. E. B. (2015). Translocation of Harpy Eagle (Harpia harpyja)(Linnaeus, 1758) nest. Brazilian Journal of Biology, 75(4), 1035-1036.	Article	0	0	2013	0	AM - Manaus. O lugar tem um trecho modesto de supressão vegetal
12	-3.00071	-59.9402	SCHUBART, H. O. (2015). [WA1816064, Harpia harpyja (Linnaeus, 1758)]. Wiki Aves - A Enciclopédia das Aves do Brasil. Disponível em: <http://www.wikiaves.com/1816064> Acesso em: 26 Set 2015.	Photo	1	0	2015	1	AM - Manaus
13	-3.00115	-59.953	E., I. F. (2015). [WA1999159, Harpia harpyja (Linnaeus, 1758)]. Wiki Aves - A Enciclopédia das Aves do Brasil. Disponível em: <http://www.wikiaves.com/1999159> Acesso em: 06 Fev 2016.	Photo	1	0	2015	1	AM - Manaus
14	-2.96364	-59.9365	SOUZA, J. R. (2012). [WA1678792, Harpia harpyja (Linnaeus, 1758)]. Wiki Aves - A Enciclopédia das Aves do Brasil. Disponível em: <http://www.wikiaves.com/1678792> Acesso em: 05 Out 2015.	Photo	1	0	2015	0	AM - Adolpho Ducke Forest Reserve
15	-2.92571	-59.8993	DEMARCHI, L. O. (2012). [WA1544958, Harpia harpyja (Linnaeus, 1758)]. Wiki Aves - A Enciclopédia das Aves do Brasil. Disponível em: <http://www.wikiaves.com/1544958> Acesso em: 05 Out 2015.	Photo	1	0	2012	0	AM - Adolpho Ducke Forest Reserve
16	-2.62782	-60.0634	SULI, G. S. (2014). [WA1509480, Harpia harpyja (Linnaeus, 1758)]. Wiki Aves - A Enciclopédia das Aves do Brasil. Disponível em: <http://www.wikiaves.com/1509480> Acesso em: 05 Out 2015.	Photo	0	0	2014	0	AM - Manaus BR174
17	-5.70089	-61.3712	FREITAS, M. L. (2012). [WA652064, Harpia harpyja (Linnaeus, 1758)]. Wiki Aves - A Enciclopédia das Aves do Brasil. Disponível em: <http://www.wikiaves.com/652064> Acesso em: 26 Set 2015.	Photo	0	0	2012	0	AM - Manicoré
18	-8.60551	-61.5975	MENEZES, P. T. (2013). [WA1089065, Harpia harpyja (Linnaeus, 1758)]. Wiki Aves - A Enciclopédia das Aves do Brasil. Disponível em: <http://www.wikiaves.com/1089065> Acesso em: 26 Set 2015.	Photo	0	0	2013	0	AM - Manicoré, Campos Amazônicos National Park
19	-2.29658	-63.1069	Soares, E. S., Amaral, F. S. R., Carvalho-Filho, E. P. M., Granzinolli, M. A., Albuquerque, J. L. B., Lisboa, J. S., ... & Carvalho, C. E. A. (2008). Plano de ação nacional para a conservação de aves de rapina. Brasília, Instituto Chico Mendes de Conservação da Biodiversidade (Série Espécies Ameaçadas, 5). 136p.	Report	0	0	no data	0	AM - Jaú National Park
20	-1.74771	-60.0901	CARVALHO, V. F. (2009). [WA164022, Harpia harpyja (Linnaeus, 1758)]. Wiki Aves - A Enciclopédia das Aves do Brasil. Disponível em: <http://www.wikiaves.com/164022> Acesso em: 26 Set 2015.	Photo	0	0	2009	0	AM - Presidente Figueiredo
21	-2.02181	-60.0063	CARVALHO, L. F. (2014). [WA1558488, Harpia harpyja (Linnaeus, 1758)]. Wiki Aves - A Enciclopédia das Aves do Brasil. Disponível em: <http://www.wikiaves.com/1558488> Acesso em: 26 Set 2015.	Photo	1	0	2014	0	AM - Presidente Figueiredo
22	-2.07082	-60.0258	MORAIS, F. (2015). [WA1916557, Harpia harpyja (Linnaeus, 1758)]. Wiki Aves - A Enciclopédia das Aves do Brasil. Disponível em: <http://www.wikiaves.com/1916557> Acesso em: 06 Fev 2016.	Photo	0	0	2015	0	AM - Presidente Figueiredo
23	-2.05111	-60.0445	FARIA, D. C. (2012). [WA812190, Harpia harpyja (Linnaeus, 1758)]. Wiki Aves - A Enciclopédia das Aves do Brasil. Disponível em: <http://www.wikiaves.com/812190> Acesso em: 26 Set 2015.	Photo	0	0	2012	0	AM - Presidente Figueiredo
24	-2.82939	-59.7256	LUNA, C. L. (2015). [WA1845710, Harpia harpyja (Linnaeus, 1758)]. Wiki Aves - A Enciclopédia das Aves do Brasil. Disponível em: <http://www.wikiaves.com/1845710> Acesso em: 26 Set 2015.	Photo	1	0	2015	0	AM - Rio Preto da Eva
25	-2.60823	-58.4407	SANTANA, T. B. (2013). [WA1018992, Harpia harpyja (Linnaeus, 1758)]. Wiki Aves - A Enciclopédia das Aves do Brasil. Disponível em: <http://www.wikiaves.com/1018992> Acesso em: 26 Set 2015.	Photo	0	0	2013	0	AM - Silves
26	-3.13954	-65.4098	PACHECO, J. F. (1994). [WA1288001, Harpia harpyja (Linnaeus, 1758)]. Wiki Aves - A Enciclopédia das Aves do Brasil. Disponível em: <http://www.wikiaves.com/1288001> Acesso em: 26 Set 2015.	Photo	1	0	1994	0	AM - Uarini
27	0.233329	-52.7621	AGUIAR, K. M. (2015). [WA1734725, Harpia harpyja (Linnaeus, 1758)]. Wiki Aves - A Enciclopédia das Aves do Brasil. Disponível em: <http://www.wikiaves.com/1734725> Acesso em: 21 Set 2015.	Photo	1	0	2015	0	AP, Laranjal do Jari
28	-26.5326	-54.3486	Chebez et al, 1990, La nidificación de la Harpía (HarpiaChebez, J. C., Silva Croome, M., Serret, A., & Taborda, A. (1990). La nidificación de la Harpía (Harpia harpyja) en Argentina. El Hornero, 13(02), 155-158.	Article	1	1	1988	0	Argentina - Eldorado
29	-25.6991	-54.5372	Chebez et al, 1990, La nidificación de la Harpía (HarpiaChebez, J. C., Silva Croome, M., Serret, A., & Taborda, A. (1990). La nidificación de la Harpía (Harpia harpyja) en Argentina. El Hornero, 13(02), 155-158.	Article	1	1	1988	0	Argentina - Iguazú
30	-25.6872	-54.6212	Anfuso, J., Suarez, M. V. G., & Chebez, J. C. (2008). NUEVO REGISTRO DE NIDIFICACIÓN DE LA HARPÍA (Harpia harpyja) EN LA PROVINCIA DE MISIONES, ARGENTINA Y CONSIDERACIONES SOBRE SU CONSERVACIÓN. Nót Faun, 21, 1-13.	Article	1	1	2004	0	Argentina - Lote Guatambú
32	-16.3416	-39.1373	SANTOS, J. S. (2014). [WA1361806, Harpia harpyja (Linnaeus, 1758)]. Wiki Aves - A Enciclopédia das Aves do Brasil. Disponível em: <http://www.wikiaves.com/1361806> Acesso em: 12 Out 2015.	Photo	0	1	2014	0	BA - Estação Veracel
33	-16.4963	-39.2584	SANTOS, J. S. (2015). [WA1735565, Harpia harpyja (Linnaeus, 1758)]. Wiki Aves - A Enciclopédia das Aves do Brasil. Disponível em: <http://www.wikiaves.com/1735565> Acesso em: 18 Set 2015.	Photo	0	1	2015	0	BA - Pau Brasil National Park
34	-16.347	-39.1416	SANTOS, J. S. (2014). [WA1361790, Harpia harpyja (Linnaeus, 1758)]. Wiki Aves - A Enciclopédia das Aves do Brasil. Disponível em: <http://www.wikiaves.com/1361790> Acesso em: 18 Set 2015.	Photo	0	1	2014	0	BA - Estação Veracel
35	-16.4885	-39.2524	RIZZO, C. A. (2015). [WA1861036, Harpia harpyja (Linnaeus, 1758)]. Wiki Aves - A Enciclopédia das Aves do Brasil. Disponível em: <http://www.wikiaves.com/1861036> Acesso em: 12 Out 2015.	Photo	0	1	2015	0	BA - Porto Seguro
36	16.4204	-89.0477	Clinton-Eitniear, J. (1986). Status of the large forest eagles of Belize. Birds Prey Bull, 3, 107-110.	Article	0	0	1982	0	Belize - Colombia Forest
37	16.8932	-89.146	Clinton-Eitniear, J. (1986). Status of the large forest eagles of Belize. Birds Prey Bull, 3, 107-110.	Article	1	0	1986	0	Belize - Guatemala and Belize Border
38	16.4091	-89.0445	Rotenberg, AN INTEGRATED COMMUNITY-BASED HARPY EAGLE	Article	0	0	2005	0	Belize - Maya Mountains
39	-14.6512	-66.1022	http://www.birdforum.net/gallery/showphoto.php?photo=542955	Photo	0	2	2014	0	Bolivia - Beni
40	-14.7843	-61.1928	Vidoz, J. Q., Jahn, A. E., & Mamani, A. M. (2010). The avifauna of Estación Biológica Caparú, Bolivia. Cotinga, 32, 51-68.	Article	0	2	2008	0	Bolivia - Chiquitano dry forest
41	-12.5167	-67.7666	Maillard, O., Bates, J. M., Tello, J. G., & Aponte, M. Á. (2007). AVIFAUNA DEL RÍO MANUPARE Y CRÁTER ITURRALDE, UN BOSQUE AMAZONICO EN EL DEPARTAMENTO DE LA PAZ, BOLIVIA. Ornitología Neotropical, 18, 519-534.	Article	0	2	2002	0	Bolivia - Puerto Palmasola
43	6.15515	-72.2292	Acevedo-Charry, O. A., Matiz-González, E., Pérez-Albarracín, K. E., Rodríguez-González, E., Valencia-Vera, C. J. (2015) The Harpy Eagle (Harpia harpyja) and the Black-hawk Eagle (Spizaetus tyrannus) in the ecotone between the Andes and the plains of La Orinoquia, Arauca, Colombia. Spizaetus. 19, 2-11.	Article	0	0	2011	0	Colombia - Tame, Altamira
44	6.49479	-71.9717	Acevedo-Charry, O. A., Matiz-González, E., Pérez-Albarracín, K. E., Rodríguez-González, E., Valencia-Vera, C. J. (2015) The Harpy Eagle (Harpia harpyja) and the Black-hawk Eagle (Spizaetus tyrannus) in the ecotone between the Andes and the plains of La Orinoquia, Arauca, Colombia. Spizaetus. 19, 2-11.	Article	0	0	2011	0	Colombia - Tame, Altamira
45	7.91058	-76.058	Willis, E. O. (1988). Behavioral notes, breeding records, and range extensions for Colombian birds. Revista Academia Colombiana Ciencias Exactas, Físicas y Naturales, 16, 137-150.	Article	0	0	1962	0	Colombia - Tierralta
46	10.4296	-83.5057	Obando-Calderón, G. (2010). LISTA OFICIAL DE LAS AVES DE COSTA RICA ACTUALIZACIÓN 2010 Comité Científico Asociación Ornitológica de Costa Rica. ZELEDONIA, 14(2), 47.	Article	0	0	2009	0	Costa Rica - Parque Nacional Tortuguero
47	-0.583409	-79.3666	Leck, C. F. (1979). Avian extinctions in an isolated tropical wet-forest preserve, Ecuador. The Auk, 343-352.	Article	1	0	1970	1	Ecuador - Centro Cientifico Rio Palenque
48	-1.03693	-77.3979	http://www.birdforum.net/gallery/showphoto.php?photo=87214	Photo	0	0	2006	0	Ecuador - Gareno Lodge
49	-0.633333	-76.1333	De Luna, A. G., Sanmiguel, R., Di Fiore, A., & Fernandez-Duque, E. (2010). Predation and predation attempts on red titi monkeys (Callicebus discolor) and equatorial sakis (Pithecia aequatorialis) in Amazonian Ecuador. Folia Primatologica, 81(2), 86-95.	Article	0	0	2008	0	Ecuador - Yasuní National Park
50	0.689093	-79.1213	Muñiz López, R. (2016). Biología y conservación del Águila Harpía (Harpia harpyja) en Ecuador.	Thesis	1	0	2003	0	Ecuador - Esmeraldas Province
52	-0.1167	-75.8333	Muñiz-López, R., Limiñana, R., Cortés, G. D., & Urios, V. (2012). Movements of harpy eagles Harpia harpyja during their first two years after hatching. Bird Study, 59(4), 509-514.	Article	1	0	2006	0	Ecuador - Cuyabeno Reserve
53	-0.33364	-75.5314	Muñiz-López, R., Limiñana, R., Cortés, G. D., & Urios, V. (2012). Movements of harpy eagles Harpia harpyja during their first two years after hatching. Bird Study, 59(4), 509-514.	Article	1	0	2009	0	Ecuador - Cuyabeno Reserve
54	0.552251	-78.6115	Vargas, J. D. J., Whitacre, D., Mosquera, R., Albuquerque, J., Piana, R., Thiollay, J. M., ... & Matola, S. (2006). Estado y distribucion actual del aguila arpia (Harpia harpyja) en Centro y Sur America. Ornitologia Neotropical, 17, 39-55.	Article	0	0	1991	0	ECUADOR - Reserva Ecológica Cotacachi-Cuyapas.
56	-19.8761	-40.549	RATON, R. (2012). [WA750429, Harpia harpyja (Linnaeus, 1758)]. Wiki Aves - A Enciclopédia das Aves do Brasil. Disponível em: <http://www.wikiaves.com/750429> Acesso em: 17 Set 2015.	Photo	0	1	2012	0	ES, Santa Teresa
57	-19.0216	-40.0926	Srbek-Araujo, A. C., & Chiarello, A. G. (2006). Registro recente de harpia, Harpia harpyja (Linnaeus)(Aves, Accipitridae), na Mata Atlântica da Reserva Natural Vale do Rio Doce, Linhares, Espírito Santo e implicações para a conservação regional da espécie. Revista Brasileira de Zoologia, 23(4), 1264-1267.	Article	0	1	2005	0	ES, Linhares Reserve
58	-19.0208	-40.0806	BISSOLI, L. B. (2015). [WA1607566, Harpia harpyja (Linnaeus, 1758)]. Wiki Aves - A Enciclopédia das Aves do Brasil. Disponível em: <http://www.wikiaves.com/1607566> Acesso em: 17 Set 2015.	Photo	0	1	2015	0	ES - Linhares
59	-19.1339	-39.9456	RENNÓ, B. (2009). [WA161836, Harpia harpyja (Linnaeus, 1758)]. Wiki Aves - A Enciclopédia das Aves do Brasil. Disponível em: <http://www.wikiaves.com/161836> Acesso em: 21 Set 2015.	Sound	0	1	2009	0	ES - Reserva Natural Vale do Rio Doce
60	-19.0869	-39.9049	BETKOWSKI, S. E. (2015). [WA1941696, Harpia harpyja (Linnaeus, 1758)]. Wiki Aves - A Enciclopédia das Aves do Brasil. Disponível em: <http://www.wikiaves.com/1941696> Acesso em: 06 Fev 2016.	Photo	0	1	2015	0	ES - Sooretama
61	3.84428	-53.3123	http://www.birdforum.net/gallery/showphoto.php?photo=129219	Photo	0	0	2007	0	Fench Guiana
62	4.72895	-52.3452	https://www.flickr.com/photos/83287919@N00/16481603565	Photo	1	0	2015	0	French Guiana - Matoury
63	5.37249	-52.502	https://www.flickr.com/photos/83287919@N00/3361182722	Photo	0	0	2009	0	French Guiana - Sinnamaery
64	-13.5493	-50.4698	BAPTISTA, L. A. (2013). [WA1171533, Harpia harpyja (Linnaeus, 1758)]. Wiki Aves - A Enciclopédia das Aves do Brasil. Disponível em: <http://www.wikiaves.com/1171533> Acesso em: 18 Set 2015.	Photo	0	2	2013	1	GO - Mundo Novo
65	-15.7929	-48.852	Silva, D. A., de Melo, F. R., & Guimaraes Junior, I. G. (2013). Historical and recent records of the Harpy Eagle (Harpia harpyja) in the Cerrado biome of the state of Goiás, Brazil. Revista Brasileira de Ornitologia, 21(4), 295-298.	Article	0	2	2012	1	GO
66	-15.5239	-48.6711	BORGES, K. A. (2006). [WA1056034, Harpia harpyja (Linnaeus, 1758)]. Wiki Aves - A Enciclopédia das Aves do Brasil. Disponível em: <http://www.wikiaves.com/1056034> Acesso em: 18 Set 2015.	Photo	0	2	2006	1	GO - Cocalzinho de Goiás
67	-17.737	-52.0878	Silva, D. A., de Melo, F. R., & Guimaraes Junior, I. G. (2013). Historical and recent records of the Harpy Eagle (Harpia harpyja) in the Cerrado biome of the state of Goiás, Brazil. Revista Brasileira de Ornitologia, 21(4), 295-298.	Article	1	2	1965	1	GO - Suluca Forest
68	4.36315	-58.7302	http://www.birdforum.net/gallery/showphoto.php?photo=46589	Photo	0	0	2005	0	Guyana - Iwokrama rainforest
69	15.8609	-84.7331	Anderson, D. L., Wiedenfeld, D. A., Bechard, M. J., & Novak, S. J. (2004). Avian diversity in the Moskitia region of Honduras. Ornitologia Neotropical, 15(4), 447-482.	Article	0	0	1996	1	Honduras - Plátano River
70	15.6338	-84.8603	Anderson, D. L., Wiedenfeld, D. A., Bechard, M. J., & Novak, S. J. (2004). Avian diversity in the Moskitia region of Honduras. Ornitologia Neotropical, 15(4), 447-482.	Article	0	0	1991	0	Honduras - Sutawala Valley
71	-2.35352	-60.1075	Lenz, B. B., & dos Reis, A. M. (2011). Harpy eagle-primate interactions in the central Amazon. Wilson Journal of Ornithology, 123(2), 404-408.	Article	0	0	2010	0	AM - Dimona Ranch at BDFFP
72	-3.59391	-46.6843	Freitas, M. A., Lima, D. M., Bittioli-Gomes, F. (2014) Registro de abate de gaviões-reais Harpia harpyja (Accipitridae) para consumo humano no Maranhão, Brasil. Atualidades Ornitológicas. 178, 12-15	Article	1	0	2013	0	MA - North of Gurupi Biological Reserve
73	-3.88912	-46.7649	Freitas, M. A., Lima, D. M., Bittioli-Gomes, F. (2014) Registro de abate de gaviões-reais Harpia harpyja (Accipitridae) para consumo humano no Maranhão, Brasil. Atualidades Ornitológicas. 178, 12-15	Article	0	0	2013	0	MA - South of Gurupi Biological Reserve
74	16.8833	-90.9668	Puebla-Olivares, F., Rodríguez-Ayala, E., Hernández-Baños, B. E., & Navarro, A. (2002). Status and conservation of the avifauna of the Yaxchilán Natural Monument, Chiapas, México. Ornitología Neotropical, 13, 381-396.	Article	0	0	1998	1	Mexico - Yaxchilán
75	16.9812	-93.6734	Morales-Pérez, J. E. (1998). A sight record of the Harpy Eagle (Harpia harpyja) in Chiapas, Mexico. Ornitol. Neotrop, 9, 225-226.	Article	0	0	1991	0	Mexico - Reserva Forestal y Fáunica El Ocote
76	-19.885	-47.0069	Oliveira, A. L., & Silva, R. S. (2006). Registro de harpia (Harpia harpyja) no cerrado de Tapira, Minas Gerais, Brasil. Rev Bras Ornitol, 14(4), 433-4.	Article	0	2	2006	1	MG, Tapira
77	-19.7278	-41.8202	Souza, E. D. C., & Oliveira, F. A. D. (2014). Principais ameaças sobre aves de rapina no Estado de Minas Gerais. Acervo da Iniciação Científica.	Article	0	1	2002	0	MG - Fazenda Montes Claros
78	-19.6415	-42.5334	Souza, E. D. C., & Oliveira, F. A. D. (2014). Principais ameaças sobre aves de rapina no Estado de Minas Gerais. Acervo da Iniciação Científica.	Article	0	1	2002	0	MG - Rio Doce State Park
79	-20.3967	-55.5454	BECKMANN, G. \. (2010). [WA329235, Harpia harpyja (Linnaeus, 1758)]. Wiki Aves - A Enciclopédia das Aves do Brasil. Disponível em: <http://www.wikiaves.com/329235> Acesso em: 18 Set 2015.	Photo	0	2	2010	1	MS - Aquidauana
80	-20.5725	-56.827	RODRIGUES, O. (2008). [WA413983, Harpia harpyja (Linnaeus, 1758)]. Wiki Aves - A Enciclopédia das Aves do Brasil. Disponível em: <http://www.wikiaves.com/413983> Acesso em: 21 Set 2015.	Photo	0	2	2008	0	MS - Bodoquena
81	-20.8807	-56.7598	SEHN, O. P. (2015). [WA1656231, Harpia harpyja (Linnaeus, 1758)]. Wiki Aves - A Enciclopédia das Aves do Brasil. Disponível em: <http://www.wikiaves.com/1656231> Acesso em: 21 Set 2015.	Photo	1	1	2015	0	MS - Bodoquena
82	-21.2656	-56.7028	NASCIMENTO, V. (2013). [WA1743492, Harpia harpyja (Linnaeus, 1758)]. Wiki Aves - A Enciclopédia das Aves do Brasil. Disponível em: <http://www.wikiaves.com/1743492> Acesso em: 18 Set 2015.	Photo	0	1	2012	0	MS - Bodoquena
83	-19.2001	-57.6005	GODOI, M. N. (2012). [WA789680, Harpia harpyja (Linnaeus, 1758)]. Wiki Aves - A Enciclopédia das Aves do Brasil. Disponível em: <http://www.wikiaves.com/789680> Acesso em: 21 Set 2015.	Photo	1	0	2012	1	MS - Corumbá, Urucum Massif
84	-20.5291	-56.8352	Godoi, M. N., Morante-Filho, J. C., Faxina, C., Modena, E. S., Pivatto, M. A. C., Manço, D. D. G., ... & Stavis, V. K. (2012). Aves de rapina raras no estado de Mato Grosso do Sul, Brasil. Atualidades Ornitológicas, 170, 41-47.	Article	0	1	2009	0	MS - Boca da Onça Farm
85	-21.3093	-55.7011	Godoi, M. N., Morante-Filho, J. C., Faxina, C., Modena, E. S., Pivatto, M. A. C., Manço, D. D. G., ... & Stavis, V. K. (2012). Aves de rapina raras no estado de Mato Grosso do Sul, Brasil. Atualidades Ornitológicas, 170, 41-47.	Article	0	1	2010	1	MS - Estância Crioula farm, Maracaju ridge
86	-21.2656	-56.7028	http://www.icmbio.gov.br/portal/comunicacao/noticias/4-geral/3093-expedicao-localiza-ninho-de-gaviao-real-na-bodoquena.html	Website	1	1	2012	0	MS - Serra da Bodoquena National Park
87	-9.88015	-56.1008	SILVA, R. S. (2012). [WA626396, Harpia harpyja (Linnaeus, 1758)]. Wiki Aves - A Enciclopédia das Aves do Brasil. Disponível em: <http://www.wikiaves.com/626396> Acesso em: 19 Out 2015.	Sound	1	0	2012	1	MT - Alta Floresta
88	-10.0194	-56.3765	RONDINI, L. C. (2012). [WA707079, Harpia harpyja (Linnaeus, 1758)]. Wiki Aves - A Enciclopédia das Aves do Brasil. Disponível em: <http://www.wikiaves.com/707079> Acesso em: 19 Out 2015.	Photo	1	0	2012	0	MT - Alta Floresta
89	-10.1902	-56.4894	SOUZA, J. S. (2012). [WA703920, Harpia harpyja (Linnaeus, 1758)]. Wiki Aves - A Enciclopédia das Aves do Brasil. Disponível em: <http://www.wikiaves.com/703920> Acesso em: 19 Out 2015.	Photo	1	0	2012	0	MT - Alta Floresta
90	-10.2987	-56.7148	CERCHI, M. S. (2012). [WA635462, Harpia harpyja (Linnaeus, 1758)]. Wiki Aves - A Enciclopédia das Aves do Brasil. Disponível em: <http://www.wikiaves.com/635462> Acesso em: 19 Out 2015.	Photo	1	0	2012	0	MT - Alta Floresta
91	-9.24689	-55.988	TRIVELATO, G. P. (2012). [WA723397, Harpia harpyja (Linnaeus, 1758)]. Wiki Aves - A Enciclopédia das Aves do Brasil. Disponível em: <http://www.wikiaves.com/723397> Acesso em: 19 Out 2015.	Photo	0	0	2012	0	MT - Alta Floresta - Rio Azul Jungle Lodge
92	9.38316	-57.6451	ZAGO, B. W. (2012). [WA669776, Harpia harpyja (Linnaeus, 1758)]. Wiki Aves - A Enciclopédia das Aves do Brasil. Disponível em: <http://www.wikiaves.com/669776> Acesso em: 18 Out 2015.	Photo	1	0	2012	0	MT - Apiacás
93	-10.1768	-59.4465	CENA, M. P. (2015). [WA1639942, Harpia harpyja (Linnaeus, 1758)]. Wiki Aves - A Enciclopédia das Aves do Brasil. Disponível em: <http://www.wikiaves.com/1639942> Acesso em: 18 Out 2015.	Photo	1	0	2015	0	MT - Aripuanã
95	-15.1829	-56.8651	MOREIRA, R. S. (2012). [WA1192556, Harpia harpyja (Linnaeus, 1758)]. Wiki Aves - A Enciclopédia das Aves do Brasil. Disponível em: <http://www.wikiaves.com/1192556> Acesso em: 26 Out 2015.	Photo	1	2	2012	1	MT - Barra do Bugres
96	-13.5239	-52.4138	PELLIZZER, I. C. (2009). [WA199166, Harpia harpyja (Linnaeus, 1758)]. Wiki Aves - A Enciclopédia das Aves do Brasil. Disponível em: <http://www.wikiaves.com/199166> Acesso em: 12 Out 2015.	Photo	1	0	2009	1	MT - Canarana
97	-15.4482	-55.7727	OLIVEIRA, F. (2009). [WA935815, Harpia harpyja (Linnaeus, 1758)]. Wiki Aves - A Enciclopédia das Aves do Brasil. Disponível em: <http://www.wikiaves.com/935815> Acesso em: 13 Out 2015.	Photo	0	2	2009	1	MT - Chapada dos Guimarães
98	-15.4451	-55.6646	Lopes, L. E., Pinho, J. B. D., Bernardon, B., Oliveira, F. F. D., Bernardon, G., Ferreira, L. P., ... & Rubio, T. C. (2009). Aves da Chapada dos Guimarães, Mato Grosso, Brasil: uma síntese histórica do conhecimento. Papéis Avulsos de Zoologia (São Paulo), 49(2), 9-47.	Article	0	2	2004	0	MT - Chapada dos Guimarães
99	-11.6218	-54.7519	HOBUS, V. (2014). [WA1429463, Harpia harpyja (Linnaeus, 1758)]. Wiki Aves - A Enciclopédia das Aves do Brasil. Disponível em: <http://www.wikiaves.com/1429463> Acesso em: 20 Out 2015.	Photo	1	0	2014	1	MT - Cláudia
100	-13.6314	-60.0892	SANTOS, D. W. (2012). [WA718441, Harpia harpyja (Linnaeus, 1758)]. Wiki Aves - A Enciclopédia das Aves do Brasil. Disponível em: <http://www.wikiaves.com/718441> Acesso em: 20 Out 2015.	Photo	1	0	2012	1	MT - Comodoro
101	-10.2098	-51.7635	PANSONATO, A. (2014). [WA1411236, Harpia harpyja (Linnaeus, 1758)]. Wiki Aves - A Enciclopédia das Aves do Brasil. Disponível em: <http://www.wikiaves.com/1411236> Acesso em: 20 Out 2015.	Photo	0	0	2014	1	MT - Confresa
102	-9.67012	-54.8	Registro documentado de gavião-real, Harpia harpyja, para Guarantã do Norte, Mato Grosso	Article	0	0	2011	1	MT - Guarantã do Norte
103	-9.81616	-54.252	MOURA, A. S. (2011). [WA530347, Harpia harpyja (Linnaeus, 1758)]. Wiki Aves - A Enciclopédia das Aves do Brasil. Disponível em: <http://www.wikiaves.com/530347> Acesso em: 20 Out 2015	Photo	0	0	2011	1	MT - Guarantã do Norte
104	-11.1435	-55.1191	DECONTO, L. R. (2012). [WA829917, Harpia harpyja (Linnaeus, 1758)]. Wiki Aves - A Enciclopédia das Aves do Brasil. Disponível em: <http://www.wikiaves.com/829917> Acesso em: 20 Out 2015.	Photo	1	0	2012	1	MT - Itaúba
105	-15.3411	-58.8676	PAULA, E. C. (2008). [WA310140, Harpia harpyja (Linnaeus, 1758)]. Wiki Aves - A Enciclopédia das Aves do Brasil. Disponível em: <http://www.wikiaves.com/310140> Acesso em: 27 Out 2015.	Photo	1	0	2008	0	MT - Jauru
106	-10.4831	-58.4691	MACHADO, D. B. (2014). [WA1351024, Harpia harpyja (Linnaeus, 1758)]. Wiki Aves - A Enciclopédia das Aves do Brasil. Disponível em: <http://www.wikiaves.com/1351024> Acesso em: 13 Out 2015.	Photo	1	0	2014	1	MT - Juruena
107	-15.3044	-57.9131	MOREIRA, R. S. (2012). [WA625812, Harpia harpyja (Linnaeus, 1758)]. Wiki Aves - A Enciclopédia das Aves do Brasil. Disponível em: <http://www.wikiaves.com/625812> Acesso em: 20 Out 2015.	Photo	0	0	2012	1	MT - Lambari D'oeste
108	-14.4357	-55.9898	SAAR, F. B. (2014). [WA1486581, Harpia harpyja (Linnaeus, 1758)]. Wiki Aves - A Enciclopédia das Aves do Brasil. Disponível em: <http://www.wikiaves.com/1486581> Acesso em: 13 Out 2015.	Photo	0	2	2014	1	MT - Nobres
109	-10.8059	-55.8443	VITTO, J. A. (2015). [WA1921909, Harpia harpyja (Linnaeus, 1758)]. Wiki Aves - A Enciclopédia das Aves do Brasil. Disponível em: <http://www.wikiaves.com/1921909> Acesso em: 06 Fev 2016.	Photo	1	0	2015	1	MT - Nova canaã do norte
110	-9.65639	-56.3634	LARA, K. M. (2014). [WA1549307, Harpia harpyja (Linnaeus, 1758)]. Wiki Aves - A Enciclopédia das Aves do Brasil. Disponível em: <http://www.wikiaves.com/1549307> Acesso em: 27 Out 2015.	Photo	0	0	2014	1	MT - Paranaíta
111	-9.75672	-56.6154	ZORTEA, M. A. (2014). [WA1513693, Harpia harpyja (Linnaeus, 1758)]. Wiki Aves - A Enciclopédia das Aves do Brasil. Disponível em: <http://www.wikiaves.com/1513693> Acesso em: 27 Out 2015.	Photo	0	0	2014	1	MT - Paranaíta
112	-9.58606	-56.5502	CAETANO, P. (2014). [WA1385937, Harpia harpyja (Linnaeus, 1758)]. Wiki Aves - A Enciclopédia das Aves do Brasil. Disponível em: <http://www.wikiaves.com/1385937> Acesso em: 27 Out 2015.	Photo	1	0	2014	1	MT - Paranaíta
113	-9.32195	-56.7989	ZORTEA, M. A. (2014). [WA1342523, Harpia harpyja (Linnaeus, 1758)]. Wiki Aves - A Enciclopédia das Aves do Brasil. Disponível em: <http://www.wikiaves.com/1342523> Acesso em: 27 Out 2015.	Photo	1	0	2014	1	MT - Paranaíta, UHE Teles Pires
114	-16.9485	-56.8993	CALDAS, A. S. (2013). [WA850505, Harpia harpyja (Linnaeus, 1758)]. Wiki Aves - A Enciclopédia das Aves do Brasil. Disponível em: <http://www.wikiaves.com/850505> Acesso em: 27 Out 2015.	Photo	0	0	2013	0	MT - Poconé
115	-17.6674	-57.4688	NASR, M. R. (2012). [WA862654, Harpia harpyja (Linnaeus, 1758)]. Wiki Aves - A Enciclopédia das Aves do Brasil. Disponível em: <http://www.wikiaves.com/862654> Acesso em: 27 Out 2015.	Photo	0	0	2012	0	MT - Poconé, Natureco-Instar
116	-16.481	-56.6881	NASR, M. R. (2011). [WA862652, Harpia harpyja (Linnaeus, 1758)]. Wiki Aves - A Enciclopédia das Aves do Brasil. Disponível em: <http://www.wikiaves.com/862652> Acesso em: 27 Out 2015.	Photo	0	0	2011	0	MT - poconé - transpantaneira
117	-16.8181	-56.8454	OLIVEIRA, D. M. (2013). [WA854286, Harpia harpyja (Linnaeus, 1758)]. Wiki Aves - A Enciclopédia das Aves do Brasil. Disponível em: <http://www.wikiaves.com/854286> Acesso em: 27 Out 2015.	Photo	0	0	2013	0	MT - poconé - transpantaneira
118	-12.4238	-52.3808	PEREIRA, K. R. (2015). [WA1732981, Harpia harpyja (Linnaeus, 1758)]. Wiki Aves - A Enciclopédia das Aves do Brasil. Disponível em: <http://www.wikiaves.com/1732981> Acesso em: 27 Out 2015.	Photo	0	0	2015	1	MT - Querência
119	-11.9219	-55.5784	http://www.birdforum.net/gallery/showphoto.php?photo=519899	Photo	1	2	2014	0	MT - Serra das Araras
120	-11.8974	-55.5303	NASCIMENTO, J. M. (2015). [WA2008910, Harpia harpyja (Linnaeus, 1758)]. Wiki Aves - A Enciclopédia das Aves do Brasil. Disponível em: <http://www.wikiaves.com/2008910> Acesso em: 06 Fev 2016.	Photo	1	0	2015	1	MT - Sinop
121	-11.7361	-55.5011	SAND, M. (2015). [WA1583695, Harpia harpyja (Linnaeus, 1758)]. Wiki Aves - A Enciclopédia das Aves do Brasil. Disponível em: <http://www.wikiaves.com/1583695> Acesso em: 27 Out 2015.	Photo	1	0	2015	1	MT - Sinop
122	-11.885	-55.6608	SOUZA, F. E. (2014). [WA1744393, Harpia harpyja (Linnaeus, 1758)]. Wiki Aves - A Enciclopédia das Aves do Brasil. Disponível em: <http://www.wikiaves.com/1744393> Acesso em: 27 Out 2015.	Photo	0	0	2014	0	MT - Sinop - Rio Teles Pires
123	-12.3678	-55.6394	MESQUITA, A. (2009). [WA144020, Harpia harpyja (Linnaeus, 1758)]. Wiki Aves - A Enciclopédia das Aves do Brasil. Disponível em: <http://www.wikiaves.com/144020> Acesso em: 27 Out 2015.	Photo	0	0	2009	1	MT - Sorriso
124	-14.8894	-60.1952	MOREIRA, R. S. (2012). [WA870645, Harpia harpyja (Linnaeus, 1758)]. Wiki Aves - A Enciclopédia das Aves do Brasil. Disponível em: <http://www.wikiaves.com/870645> Acesso em: 27 Out 2015.	Photo	1	2	2012	0	MT - Vila Bela da Santíssima Trindade
125	12.9055	-85.8957	Howell, T. R. (2010). Thomas R. Howell’s check-list of the birds of Nicaragua as of 1993. Ornithological Monographs, 68(1), 1-108.	Article	0	0	1907	1	Nicaragua - Matagalpas
126	10.9597	-84.3144	Múnera-Roldán, C., Cody, M. L., Schiele-Zavala, R. H., Sigel, B. J., Woltmann, S., & Kjeldsen, J. P. (2007). New and noteworthy records of birds from south-eastern Nicaragua. Bulletin - British Ornithologists Club, 127(2), 152.	Article	0	0	2005	1	Nicaragua - Bartola Refuge
127	-2.81584	-51.9844	LANNA, R. F. (2015). [WA1855295, Harpia harpyja (Linnaeus, 1758)]. Wiki Aves - A Enciclopédia das Aves do Brasil. Disponível em: <http://www.wikiaves.com/1855295> Acesso em: 06 Out 2015.	Photo	1	0	2015	0	PA - Altamira
128	-3.47249	-51.2528	SANTOS, D. W. (2015). [WA1610823, Harpia harpyja (Linnaeus, 1758)]. Wiki Aves - A Enciclopédia das Aves do Brasil. Disponível em: <http://www.wikiaves.com/1610823> Acesso em: 06 Out 2015.	Photo	0	0	2015	1	PA - Anapu
129	-3.58241	-51.4594	YOSHENO, E. (2014). [WA1422805, Harpia harpyja (Linnaeus, 1758)]. Wiki Aves - A Enciclopédia das Aves do Brasil. Disponível em: <http://www.wikiaves.com/1422805> Acesso em: 06 Out 2015.	Photo	0	0	2014	0	PA - Anapu
130	-3.11053	-51.5645	CASTRO, V. G. (2014). [WA1258949, Harpia harpyja (Linnaeus, 1758)]. Wiki Aves - A Enciclopédia das Aves do Brasil. Disponível em: <http://www.wikiaves.com/1258949> Acesso em: 06 Out 2015.	Photo	0	0	2014	0	PA - Anapu
131	-2.57874	-54.9326	LOPES, E. V. (2012). [WA861966, Harpia harpyja (Linnaeus, 1758)]. Wiki Aves - A Enciclopédia das Aves do Brasil. Disponível em: <http://www.wikiaves.com/861966> Acesso em: 06 Out 2015.	Photo	0	0	2012	0	PA - Belterra
132	-3.73502	-52.9282	JUNQUEIRA, T. G. (2015). [WA1625204, Harpia harpyja (Linnaeus, 1758)]. Wiki Aves - A Enciclopédia das Aves do Brasil. Disponível em: <http://www.wikiaves.com/1625204> Acesso em: 06 Out 2015.	Photo	1	0	2015	0	PA - Brasil Novo
133	-3.59519	-52.3894	de Souza Martins, S., de Lima, E. M., & de Sousa e Silva Jr, J. (2005). Predation of a bearded saki (Chiropotes utahicki) by a harpy eagle (Harpia harpyja). Neotropical Primates, 13(1), 7-10.	Article	0	0	2004	0	PA - Estação Científica Ferreira Penna
134	-3.75	-48.1667	Galetti, M., & de Carvalho Jr, O. (2000). Sloths in the diet of a Harpy Eagle nestling in eastern Amazon. The Wilson Bulletin, 112(4), 535-536.	Article	1	0	1997	1	PA - Fazenda Cauaxi, Paragominas
135	-8.94742	-56.7741	BONADEU, F. (2015). [WA1674342, Harpia harpyja (Linnaeus, 1758)]. Wiki Aves - A Enciclopédia das Aves do Brasil. Disponível em: <http://www.wikiaves.com/1674342> Acesso em: 06 Out 2015.	Photo	1	0	2015	1	PA - Jacareacanga
136	-5.53844	-48.9948	CUNHA-SANTOS, R. (2013). [WA1805567, Harpia harpyja (Linnaeus, 1758)]. Wiki Aves - A Enciclopédia das Aves do Brasil. Disponível em: <http://www.wikiaves.com/1805567> Acesso em: 06 Out 2015.	Photo	0	0	2013	0	PA - Marabá
137	-1.81478	-50.7385	NUNES, R. V. (2015). [WA1798073, Harpia harpyja (Linnaeus, 1758)]. Wiki Aves - A Enciclopédia das Aves do Brasil. Disponível em: <http://www.wikiaves.com/1798073> Acesso em: 06 Out 2015.	Photo	1	0	2015	0	PA - Melgaço Estação Científica Ferreira Penna
138	-4.33717	-50.1976	SANTOS, D. W. (2014). [WA1289715, Harpia harpyja (Linnaeus, 1758)]. Wiki Aves - A Enciclopédia das Aves do Brasil. Disponível em: <http://www.wikiaves.com/1289715> Acesso em: 06 Out 2015.	Photo	0	0	2014	1	PA - Novo Repartimento
139	-1.63264	-56.1744	LAGE, N. (2015). [WA1849725, Harpia harpyja (Linnaeus, 1758)]. Wiki Aves - A Enciclopédia das Aves do Brasil. Disponível em: <http://www.wikiaves.com/1849725> Acesso em: 06 Out 2015.	Photo	0	0	2015	0	PA - Oriximiná
140	-7.07457	-51.0781	SILVA, G. R. (2011). [WA447267, Harpia harpyja (Linnaeus, 1758)]. Wiki Aves - A Enciclopédia das Aves do Brasil. Disponível em: <http://www.wikiaves.com/447267> Acesso em: 06 Out 2015.	Photo	0	0	2011	0	PA - Ourilândia do norte
141	-3.53788	-50.5936	REIS, F. S. (2014). [WA1470286, Harpia harpyja (Linnaeus, 1758)]. Wiki Aves - A Enciclopédia das Aves do Brasil. Disponível em: <http://www.wikiaves.com/1470286> Acesso em: 06 Out 2015.	Photo	0	0	2014	1	PA - Pacajá
142	-2.85306	-47.2218	VILAR, J. G. (2015). [WA1700780, Harpia harpyja (Linnaeus, 1758)]. Wiki Aves - A Enciclopédia das Aves do Brasil. Disponível em: <http://www.wikiaves.com/1700780> Acesso em: 06 Out 2015.	Photo	0	0	2015	1	PA - Paragominas
143	-6.05396	-50.0077	GENTIL, R. (2013). [WA1224806, Harpia harpyja (Linnaeus, 1758)]. Wiki Aves - A Enciclopédia das Aves do Brasil. Disponível em: <http://www.wikiaves.com/1224806> Acesso em: 12 Out 2015.	Photo	1	0	2013	0	PA - Parauapebas
144	-6.1911	-50.0617	ROSA, R. D. (2015). [WA1763704, Harpia harpyja (Linnaeus, 1758)]. Wiki Aves - A Enciclopédia das Aves do Brasil. Disponível em: <http://www.wikiaves.com/1763704> Acesso em: 12 Out 2015.	Photo	0	0	2015	0	PA - Parauapebas
145	-6.02531	-50.3831	KOLOSZUK, R. (2015). [WA1806632, Harpia harpyja (Linnaeus, 1758)]. Wiki Aves - A Enciclopédia das Aves do Brasil. Disponível em: <http://www.wikiaves.com/1806632> Acesso em: 12 Out 2015.	Photo	1	0	2015	0	PA - Parauapebas
146	-6.16941	-50.6126	LUCHETI, W. D. (2015). [WA2009555, Harpia harpyja (Linnaeus, 1758)]. Wiki Aves - A Enciclopédia das Aves do Brasil. Disponível em: <http://www.wikiaves.com/2009555> Acesso em: 06 Fev 2016.	Photo	0	0	2015	0	PA - Parauapebas
147	-6.19146	-50.4764	TAVORA, A. J. (2015). [WA1857982, Harpia harpyja (Linnaeus, 1758)]. Wiki Aves - A Enciclopédia das Aves do Brasil. Disponível em: <http://www.wikiaves.com/1857982> Acesso em: 12 Out 2015.	Photo	1	0	2015	0	PA - Parauapebas, Carajás National Forest
148	-6.19016	-50.4082	GONSIOROSKI, G. H. (2014). [WA1401310, Harpia harpyja (Linnaeus, 1758)]. Wiki Aves - A Enciclopédia das Aves do Brasil. Disponível em: <http://www.wikiaves.com/1401310> Acesso em: 12 Out 2015.	Photo	1	0	2014	0	PA - Parauapebas - Carajás Ridge
149	-1.97749	-51.6775	PERSIO, M. (2010). [WA553673, Harpia harpyja (Linnaeus, 1758)]. Wiki Aves - A Enciclopédia das Aves do Brasil. Disponível em: <http://www.wikiaves.com/553673> Acesso em: 06 Out 2015.	Photo	0	0	2015	0	PA - Portel, Caxiuanã National Forest
150	-1.60265	-53.4596	FREITAS, M. A. (2013). [WA942133, Harpia harpyja (Linnaeus, 1758)]. Wiki Aves - A Enciclopédia das Aves do Brasil. Disponível em: <http://www.wikiaves.com/942133> Acesso em: 06 Out 2015.	Photo	1	0	2015	0	PA - Prainha
151	-7.97755	-50.2485	MARTINS, M. J. (2015). [WA1767307, Harpia harpyja (Linnaeus, 1758)]. Wiki Aves - A Enciclopédia das Aves do Brasil. Disponível em: <http://www.wikiaves.com/1767307> Acesso em: 12 Out 2015.	Photo	0	0	2015	0	PA - Redenção
152	-3.19676	-55.5669	Soares, E. S., Amaral, F. S. R., Carvalho-Filho, E. P. M., Granzinolli, M. A., Albuquerque, J. L. B., Lisboa, J. S., ... & Carvalho, C. E. A. (2008). Plano de ação nacional para a conservação de aves de rapina. Brasília, Instituto Chico Mendes de Conservação da Biodiversidade (Série Espécies Ameaçadas, 5). 136p.	Report	0	0	no data	0	PA - Reserva Extrativista Tapajós Arapiuns
153	-1.63974	-56.1599	Soares, E. S., Amaral, F. S. R., Carvalho-Filho, E. P. M., Granzinolli, M. A., Albuquerque, J. L. B., Lisboa, J. S., ... & Carvalho, C. E. A. (2008). Plano de ação nacional para a conservação de aves de rapina. Brasília, Instituto Chico Mendes de Conservação da Biodiversidade (Série Espécies Ameaçadas, 5). 136p.	Report	0	0	no data	0	PA - Rio Trombetas
154	-9.64061	-50.6305	CORAZOLLA, A. R. (2014). [WA1442995, Harpia harpyja (Linnaeus, 1758)]. Wiki Aves - A Enciclopédia das Aves do Brasil. Disponível em: <http://www.wikiaves.com/1442995> Acesso em: 12 Out 2015.	Photo	0	0	2014	1	PA - Santana do Araguaia
155	-2.58066	-54.9409	LOPES, E. V. (2012). [WA616208, Harpia harpyja (Linnaeus, 1758)]. Wiki Aves - A Enciclopédia das Aves do Brasil. Disponível em: <http://www.wikiaves.com/616208> Acesso em: 12 Out 2015.	Photo	0	0	2012	0	PA - Santarém
156	-2.89683	-48.9991	CERQUEIRA, P. V. (2012). [WA646978, Harpia harpyja (Linnaeus, 1758)]. Wiki Aves - A Enciclopédia das Aves do Brasil. Disponível em: <http://www.wikiaves.com/646978> Acesso em: 12 Out 2015.	Photo	1	0	2012	0	PA - Tailândia
157	-3.84519	-49.8791	RISTINA, G. (2013). [WA1170319, Harpia harpyja (Linnaeus, 1758)]. Wiki Aves - A Enciclopédia das Aves do Brasil. Disponível em: <http://www.wikiaves.com/1170319> Acesso em: 12 Out 2015.	Photo	0	0	2013	0	PA - Tucuruí
158	-2.9024	-52.0861	SANTOS, D. W. (2015). [WA1793935, Harpia harpyja (Linnaeus, 1758)]. Wiki Aves - A Enciclopédia das Aves do Brasil. Disponível em: <http://www.wikiaves.com/1793935> Acesso em: 12 Out 2015.	Photo	1	0	2015	0	PA - Vitória do Xingu
159	9.13103	-79.7242	http://www.birdforum.net/gallery/showphoto.php?photo=343144	Photo	0	0	2010	0	Panamá
160	7.72846	-77.5071	http://www.birdforum.net/gallery/showphoto.php?photo=513412	Photo	0	0	2014	0	Panamá, Dárien
161	8.69063	-78.2159	Gonzalez, 2011, Nesting Density of Harpy Eagles in Darien with Population	Article	1	0	2006	1	Panamá, Dárien
162	9.09792	-79.6735	http://www.birdforum.net/gallery/showphoto.php?photo=81593	Photo	1	0	2006	1	Panamá - Gamboa Rainforest Resort Panama
163	8.23329	-78.0499	Vargas, G., Mosquera, R., & Watson, M. (2006). Crested Eagle (Morphnus guianensis) feeding a post-fledged young Harpy Eagle (Harpia harpyja) in Panama. Ornitologia Neotropical, 17(4), 581-584.	Article	1	0	2003	1	Panamá
164	7.76834	-77.7287	Robbins, M. B., Parker, T. A., & Allen, S. E. (1985). The avifauna of Cerro Pirre, Darién, eastern Panama. Ornithological monographs, 198-232.	Article	0	0	1982	1	Panamá - Serrania de Pirre
165	9.0956	-79.6482	Springer, M. T., Nielsen, C. K., Carver, A. D., & Correa, N. J. (2011). Harpy Eagle (Harpia harpyja) feeding behavior on a brown-throated three-toed sloth (Bradypus variegates). Journal of Raptor Research, 45(1), 100-103.	Article	0	0	2010	0	Panamá - Soberanía National Park
166	-11.8501	-71.3167	Eason, P. (1989). Harpy eagle attempts predation on adult howler monkey. Condor, 91, 469-470.	Article	1	0	1987	0	Peru - Cocha Cashu Biological Station
167	-12.8334	-69.2855	Lloyd, H. (2004). Habitat and population estimates of some threatened lowland forest bird species in Tambopata, south-east Peru. Bird Conservation International, 14(4), 261-277.	Article	0	0	1998	0	Peru - Explorer's Inn Reserve
168	-12.7745	-69.3059	Piana, R. (2007). Anidamiento y dieta de Harpia harpyjaLinnaeus en la Comunidad Nativa de Infierno, Madre de Dios, Perú. Revista Peruana de Biología, 14(1), 135-138.	Article	1	0	2001	0	Peru - Infierno Native Community
169	-4.90109	-76.4331	http://www.birdforum.net/gallery/showphoto.php?photo=465747	Photo	0	0	2013	0	Peru - Manu Road low elevation near Patria
170	-5.20131	-74.5928	http://www.birdforum.net/gallery/showphoto.php?photo=35928	Photo	0	0	2004	0	Peru - Pacaya Samiria National Reserve
171	-3.928	-73.556	Alonso, J. Á., Alván, J. D., & Shany, N. Avifauna de la Reserva Nacional Allpahuayo Mishana, Loreto, Perú. Cotinga 34, 132–152	Article	0	0	2007	0	Peru - Reserva Nacional Allpahuayo Mishana
172	-12.85	-69.35	Lloyd, H. (2004). Habitat and population estimates of some threatened lowland forest bird species in Tambopata, south-east Peru. Bird Conservation International, 14(4), 261-277.	Article	0	0	1998	0	Peru - Sachavacayoc Centre
173	-12.9982	-69.6013	http://www.birdforum.net/gallery/showphoto.php?photo=217661	Photo	1	0	2008	0	Peru - Tambopata Candamo Reserved Area
174	-13.1334	-69.6167	Lloyd, H. (2004). Habitat and population estimates of some threatened lowland forest bird species in Tambopata, south-east Peru. Bird Conservation International, 14(4), 261-277.	Article	0	0	1998	0	Peru - Tambopata Research Center
175	-8.70458	-63.573	SANTOS, D. W. (2011). [WA622342, Harpia harpyja (Linnaeus, 1758)]. Wiki Aves - A Enciclopédia das Aves do Brasil. Disponível em: <http://www.wikiaves.com/622342> Acesso em: 21 Set 2015.	Photo	0	0	2011	1	RO - Candeias do Jamari
176	-8.86719	-63.6659	MELLO, E. S. (2011). [WA574713, Harpia harpyja (Linnaeus, 1758)]. Wiki Aves - A Enciclopédia das Aves do Brasil. Disponível em: <http://www.wikiaves.com/574713> Acesso em: 21 Set 2015.	Photo	1	0	2011	0	RO - Candeias do Jamari
177	-12.5615	-60.6974	DAGOSTA, F. (2014). [WA1522365, Harpia harpyja (Linnaeus, 1758)]. Wiki Aves - A Enciclopédia das Aves do Brasil. Disponível em: <http://www.wikiaves.com/1522365> Acesso em: 25 Set 2015.	Photo	0	0	2014	0	RO - Chupinguaia
178	-12.3597	-64.4071	RIBEIRO, J. A. (2013). [WA1251518, Harpia harpyja (Linnaeus, 1758)]. Wiki Aves - A Enciclopédia das Aves do Brasil. Disponível em: <http://www.wikiaves.com/1251518> Acesso em: 25 Set 2015.	Photo	0	0	2013	1	RO - Costa Marques
179	-9.0639	-62.9692	ZAN, P. (2011). [WA791359, Harpia harpyja (Linnaeus, 1758)]. Wiki Aves - A Enciclopédia das Aves do Brasil. Disponível em: <http://www.wikiaves.com/791359> Acesso em: 25 Set 2015.	Photo	0	0	2011	0	RO - Itapuã do Oeste
180	-10.6051	-61.7288	GOMES, J. P. (2012). [WA773065, Harpia harpyja (Linnaeus, 1758)]. Wiki Aves - A Enciclopédia das Aves do Brasil. Disponível em: <http://www.wikiaves.com/773065> Acesso em: 25 Set 2015.	Photo	0	0	2012	0	RO - Ji Paraná
181	-10.2202	-61.9336	MEDEIROS, J. R. (2015). [WA1672349, Harpia harpyja (Linnaeus, 1758)]. Wiki Aves - A Enciclopédia das Aves do Brasil. Disponível em: <http://www.wikiaves.com/1672349> Acesso em: 25 Set 2015.	Photo	1	0	2015	1	RO - Ouro Preto do Oeste
183	-12.4354	-61.5111	BRITO, C. B. (2013). [WA1350124, Harpia harpyja (Linnaeus, 1758)]. Wiki Aves - A Enciclopédia das Aves do Brasil. Disponível em: <http://www.wikiaves.com/1350124> Acesso em: 25 Set 2015.	Photo	1	0	2013	1	RO - Parecis
184	-9.09633	-64.0161	SILVA, G. C. (2015). [WA1735265, Harpia harpyja (Linnaeus, 1758)]. Wiki Aves - A Enciclopédia das Aves do Brasil. Disponível em: <http://www.wikiaves.com/1735265> Acesso em: 25 Set 2015.	Photo	0	0	2015	0	RO - Porto velho
185	-8.69063	-63.9544	SANTOS, A. N. (2014). [WA1505861, Harpia harpyja (Linnaeus, 1758)]. Wiki Aves - A Enciclopédia das Aves do Brasil. Disponível em: <http://www.wikiaves.com/1505861> Acesso em: 25 Set 2015.	Photo	0	0	2014	0	RO - Porto velho
186	-8.46984	-63.7599	COSTA, A. R. (2012). [WA606347, Harpia harpyja (Linnaeus, 1758)]. Wiki Aves - A Enciclopédia das Aves do Brasil. Disponível em: <http://www.wikiaves.com/606347> Acesso em: 25 Set 2015.	Photo	0	0	2012	0	RO - Porto velho
187	-8.49709	-63.6693	MELLER, D. A. (2012). [WA573435, Harpia harpyja (Linnaeus, 1758)]. Wiki Aves - A Enciclopédia das Aves do Brasil. Disponível em: <http://www.wikiaves.com/573435> Acesso em: 17 Set 2015.	Photo	0	0	2012	0	RO - Porto velho
188	-9.75321	-62.0722	MALANSKI, L. S. (2012). [WA661458, Harpia harpyja (Linnaeus, 1758)]. Wiki Aves - A Enciclopédia das Aves do Brasil. Disponível em: <http://www.wikiaves.com/661458> Acesso em: 25 Set 2015.	Photo	1	0	2012	1	RO - Vale do Anari
189	-12.9133	-60.1426	CORDASSO, V. (2014). [WA1531066, Harpia harpyja (Linnaeus, 1758)]. Wiki Aves - A Enciclopédia das Aves do Brasil. Disponível em: <http://www.wikiaves.com/1531066> Acesso em: 25 Set 2015.	Photo	0	0	2014	0	RO - Vilhena
190	1.20896	-61.225	Soares, E. S., Amaral, F. S. R., Carvalho-Filho, E. P. M., Granzinolli, M. A., Albuquerque, J. L. B., Lisboa, J. S., ... & Carvalho, C. E. A. (2008). Plano de ação nacional para a conservação de aves de rapina. Brasília, Instituto Chico Mendes de Conservação da Biodiversidade (Série Espécies Ameaçadas, 5). 136p.	Report	0	0	no data	0	RR - Parque Nacional do Viruá
191	0.55536	-61.3335	CURCINO, A. (2014). [WA1260217, Harpia harpyja (Linnaeus, 1758)]. Wiki Aves - A Enciclopédia das Aves do Brasil. Disponível em: <http://www.wikiaves.com/1260217> Acesso em: 21 Set 2015.	Photo	1	0	2014	0	RR - Baixo Rio Branco
192	1.8412	-61.346	PIACENTINI, V. Q. (2011). [WA454369, Harpia harpyja (Linnaeus, 1758)]. Wiki Aves - A Enciclopédia das Aves do Brasil. Disponível em: <http://www.wikiaves.com/454369> Acesso em: 21 Set 2015.	Photo	0	0	2011	0	RR - Caracaraí
193	-27.2066	-53.9369	MELLER, D. A. (2015). [WA1644898, Harpia harpyja (Linnaeus, 1758)]. Wiki Aves - A Enciclopédia das Aves do Brasil. Disponível em: <http://www.wikiaves.com/1644898> Acesso em: 17 Set 2015.	Photo	0	1	2015	1	RS - Derrubadas
194	-27.1608	-49.504	Soares, E. S., Amaral, F. S. R., Carvalho-Filho, E. P. M., Granzinolli, M. A., Albuquerque, J. L. B., Lisboa, J. S., ... & Carvalho, C. E. A. (2008). Plano de ação nacional para a conservação de aves de rapina. Brasília, Instituto Chico Mendes de Conservação da Biodiversidade (Série Espécies Ameaçadas, 5). 136p.	Report	0	1	1960	1	SC - Lontras
195	-27.9209	-48.8063	Soares, E. S., Amaral, F. S. R., Carvalho-Filho, E. P. M., Granzinolli, M. A., Albuquerque, J. L. B., Lisboa, J. S., ... & Carvalho, C. E. A. (2008). Plano de ação nacional para a conservação de aves de rapina. Brasília, Instituto Chico Mendes de Conservação da Biodiversidade (Série Espécies Ameaçadas, 5). 136p.	Report	0	1	2007	0	SC - Serra do Tabuleiro State Park
196	-27.7051	-49.0286	Soares, E. S., Amaral, F. S. R., Carvalho-Filho, E. P. M., Granzinolli, M. A., Albuquerque, J. L. B., Lisboa, J. S., ... & Carvalho, C. E. A. (2008). Plano de ação nacional para a conservação de aves de rapina. Brasília, Instituto Chico Mendes de Conservação da Biodiversidade (Série Espécies Ameaçadas, 5). 136p.	Report	0	1	1960	1	SC - Rancho Queimado
197	-22.4742	-42.9889	Mallet-Rodrigues, F., Parrini, R., & Pacheco, J. F. (2013). Birds of the Serra dos Órgãos, state of Rio de Janeiro, southeastern Brazil: a review. Revista Brasileira de Ornitologia-Brazilian Journal of Ornithology, 15(28), 31.	Article	0	0	1980	0	RJ - Serra dos Órgãos
198	-20.2529	-47.7865	Soares, E. S., Amaral, F. S. R., Carvalho-Filho, E. P. M., Granzinolli, M. A., Albuquerque, J. L. B., Lisboa, J. S., ... & Carvalho, C. E. A. (2008). Plano de ação nacional para a conservação de aves de rapina. Brasília, Instituto Chico Mendes de Conservação da Biodiversidade (Série Espécies Ameaçadas, 5). 136p.	Report	0	2	1911	1	SP - ituverava
199	2.35606	-56.7217	O’Shea, B. J., & Ramcharan, S. (2011). Avifauna of the Kwamalasamutu region, Suriname. A Rapid Biological Assessment of the Kwamalasamutu region, Southwestern Suriname. RAP Bulletin of Biological Assessment, 63, 131-143.	Article	1	0	2010	0	Suriname - Kwamalasamutu
200	-9.32288	-49.9502	BARBOSA, A. F. (2012). [WA643652, Harpia harpyja (Linnaeus, 1758)]. Wiki Aves - A Enciclopédia das Aves do Brasil. Disponível em: <http://www.wikiaves.com/643652> Acesso em: 21 Set 2015.	Photo	1	2	2012	1	TO - Caseara
201	-8.00624	-48.4946	NASCIMENTO, W. P. (2015). [WA1656507, Harpia harpyja (Linnaeus, 1758)]. Wiki Aves - A Enciclopédia das Aves do Brasil. Disponível em: <http://www.wikiaves.com/1656507> Acesso em: 21 Set 2015.	Photo	0	2	2015	1	TO - Colinas de Tocantins
202	-9.40361	-50.0008	Pinheiro e Dornas 2006 Distribuição e conservação das aves na região do Cantão, Tocantins: ecótono Amazônia/Cerrado	Article	0	2	2005	0	TO - Parque Estadual do Cantão
203	-9.3375	-49.9871	Pinheiro e Dornas 2006 Distribuição e conservação das aves na região do Cantão, Tocantins: ecótono Amazônia/Cerrado	Article	1	2	2015	0	TO - Parque Estadual do Cantão
204	-6.83907	-48.3247	PACHECO, J. F. (2003). [WA1819403, Harpia harpyja (Linnaeus, 1758)]. Wiki Aves - A Enciclopédia das Aves do Brasil. Disponível em: <http://www.wikiaves.com/1819403> Acesso em: 21 Set 2015.	Photo	0	2	2003	1	TO - Piraquê
205	-9.8347	-50.1988	MOREIRA, R. S. (2015). [WA1755504, Harpia harpyja (Linnaeus, 1758)]. Wiki Aves - A Enciclopédia das Aves do Brasil. Disponível em: <http://www.wikiaves.com/1755504> Acesso em: 21 Set 2015.	Photo	1	2	2015	0	TO - Pium
206	-10.09	-49.6348	BARBOSA, M. O. (2014). [WA1752829, Harpia harpyja (Linnaeus, 1758)]. Wiki Aves - A Enciclopédia das Aves do Brasil.	Photo	0	2	2014	1	TO - Pium
207	-10.7068	-48.3822	NASCIMENTO, W. P. (2012). [WA1271257, Harpia harpyja (Linnaeus, 1758)]. Wiki Aves - A Enciclopédia das Aves do Brasil. Disponível em: <http://www.wikiaves.com/1271257> Acesso em: 21 Set 2015.	Photo	0	2	2012	1	TO - Porto Nacional - EM ÁREA URBANA
208	-7.07402	-48.2223	Registro do gavião-real, Harpia harpyja (Accipitriformes, Accipitridae) em área urbana no bioma Cerrado	Article	0	2	2012	1	TO - São João
209	6.35668	-63.6071	http://www.birdforum.net/gallery/showphoto.php?photo=276392	Photo	1	0	2009	0	Venzuela - Bolivar
210	9.91255	-62.9155	Redman, N (2008). Harpy Eagle Harpia harpyja: A new record for Monagas state, Venezuela. Cotinga 29: 169.	Article	1	0	2007	0	Venzuela - Caño Colorado, Monagas
211	9.0312	-65.3326	http://www.birdforum.net/gallery/showphoto.php?photo=305711	Photo	1	0	2010	0	Venzuela - El Palmar
212	9.03306	-65.3449	Urbani B, Kvarnbäck J, González-Alentorn MR. Harpy eagle Harpia harpyja preying on an ursine howler monkey Alouatta arctoidea in northeastern Venezuela. Revista Catalana d'Ornitologia. 2012;28:40-4.	Article	1	0	2007	1	Venzuela - Guarapiche River
213	7.93329	-61.7167	Seymour, A. S., Hatherley, G., Contreras, F. J., Aldred, J., & Beeley, F. (2010). Hatching synchrony, green branch collecting, and prey use by nesting Harpy Eagles (Harpia harpyja). The Wilson Journal of Ornithology, 122(4), 792-795.	Article	1	0	2010	1	Venzuela - Sierra Imataca
215	-19.1099	-39.958	Aguiar-Silva et al 2012 Harpy Eagle sightings, traces and nesting records at	Article	1	1	2005	1	ES - Reserva Natural Vale
216	-19.8953	-40.5637	RATON, R. (2012). [WA750429, Harpia harpyja (Linnaeus, 1758)]. Wiki Aves - A Enciclopédia das Aves do Brasil.	Photo	0	1	2012	1	ES - Santa Teresa
217	16.0605	-88.8848	Vargas, J. D. J., Whitacre, D., Mosquera, R., Albuquerque, J., Piana, R., Thiollay, J. M., ... & Matola, S. (2006). Estado y distribucion actual del aguila arpia (Harpia harpyja) en Centro y Sur America. Ornitologia Neotropical, 17, 39-55.	Article	0	0	1999	0	Belize, Rio Moho
218	-25.1904	-48.0857	Vargas, J. D. J., Whitacre, D., Mosquera, R., Albuquerque, J., Piana, R., Thiollay, J. M., ... & Matola, S. (2006). Estado y distribucion actual del aguila arpia (Harpia harpyja) en Centro y Sur America. Ornitologia Neotropical, 17, 39-55.	Article	0	1	1993	0	SP - Varadouro, Cananéia
219	-16.4973	-39.2751	http://www.mma.gov.br/index.php/comunicacao/agencia-informma?view=blog&id=1509	website	1	1	2016	0	BA - Parque Nacional do Pau-Brasil
220	8.53523	-83.543	Vargas, J. D. J., Whitacre, D., Mosquera, R., Albuquerque, J., Piana, R., Thiollay, J. M., ... & Matola, S. (2006). Estado y distribucion actual del aguila arpia (Harpia harpyja) en Centro y Sur America. Ornitologia Neotropical, 17, 39-55.	Article	0	0	2002	0	Península de Osa, Parque Nacional Corcovado
221	-13.5596	-50.4607	BORGES, K. A. (2015). [WA1649466, Harpia harpyja (Linnaeus, 1758)]. Wiki Aves - A Enciclopédia das Aves do Brasil.	Photo	0	2	2015	1	GO - Mundo Novo
222	3.16698	-59.7358	Vargas, J. D. J., Whitacre, D., Mosquera, R., Albuquerque, J., Piana, R., Thiollay, J. M., ... & Matola, S. (2006). Estado y distribucion actual del aguila arpia (Harpia harpyja) en Centro y Sur America. Ornitologia Neotropical, 17, 39-55.	Article	1	0	1991	1	Guyana
223	-24.8131	-54.4598	Vargas, J. D. J., Whitacre, D., Mosquera, R., Albuquerque, J., Piana, R., Thiollay, J. M., ... & Matola, S. (2006). Estado y distribucion actual del aguila arpia (Harpia harpyja) en Centro y Sur America. Ornitologia Neotropical, 17, 39-55.	Article	0	1	1990	1	PY - Reserva Biológica de Itaipú
224	-24.1326	-55.3726	Vargas, J. D. J., Whitacre, D., Mosquera, R., Albuquerque, J., Piana, R., Thiollay, J. M., ... & Matola, S. (2006). Estado y distribucion actual del aguila arpia (Harpia harpyja) en Centro y Sur America. Ornitologia Neotropical, 17, 39-55.	Article	0	1	1994	0	PY - Reserva Natural de Bosque Mbaracayú
225	-25.0749	-54.6967	Vargas, J. D. J., Whitacre, D., Mosquera, R., Albuquerque, J., Piana, R., Thiollay, J. M., ... & Matola, S. (2006). Estado y distribucion actual del aguila arpia (Harpia harpyja) en Centro y Sur America. Ornitologia Neotropical, 17, 39-55.	Article	0	1	1995	0	PY - Reserva Privada Itabó
227	-2.86671	-64.9166	Olmos, F., Pacheco, J. F., & Silveira, L. F. (2006). Notas sobre aves de rapina (Cathartidae, Acciptridae e Falconidae) brasileiras. Revista Brasileira de Ornitologia, 14(4), 401-404.	Article	1	0	1994	0	Mamirauá
228	-1.33504	-56.3326	Olmos, F., Pacheco, J. F., & Silveira, L. F. (2006). Notas sobre aves de rapina (Cathartidae, Acciptridae e Falconidae) brasileiras. Revista Brasileira de Ornitologia, 14(4), 401-404.	Article	0	0	1991	0	Oriximiná
229	-9.24961	-68.6497	Peres, Carlos A. 1990. A harpy eagle successfully captures an adult male red howler monkey. Wilson Bulletin 102(3):560–61.	Article	0	0	1987	0	AC - Sena Madureira
230	-19.624	-43.871	Rodrigues, M. (2008). Noteworthy bird records at Lagoa Santa, southeastern Brazil. Revista Brasileira de Zoologia, 25(1), 150-153.	Article	0	2	1855	0	MG - Lagoa Santa
231	16.6276	-88.8604	Rotenberg JA, Marlin JA, Pop L, Garcia W. First record of a Harpy Eagle (Harpia harpyja) nest in Belize. Wilson Journal of Ornithology. 2012 Jun 7;124(2):292-7.	Article	1	0	2010	0	Belize
232	-15.4165	-39.552	Sanchez-Lalinde, C., Velez-Garcia, F., Cornelio, A. C., Silveira, L. F., & Alvarez, M. R. (2011). Records of the Harpy Eagle (Harpia harpyja) in the Serra Bonita reserves complex, Camacan, Bahia, with evidence of breeding. Ararajuba, 19(3), 436.	Article	1	1	2010	0	BA - Serra Bonita
233	-15.9771	-52.2466	Hidasi, J. (1983). Lista preliminar das aves do Estado de Goiás. Fundação Museu Ornitológico de Goiânia, Goiânia.	Article	0	1	1965	0	GO - Aragarças
236	-3.66454	-52.5786	Aguiar-Silva, F. H., Junqueira, T. G., Sanaiotti, T. M., Guimarães, V. Y., Mathias, P. V. C., & Mendonça, C. V. (2015). Resource availability and diet in Harpy Eagle breeding territories on the Xingu River, Brazilian Amazon.Brazilian Journal of Biology, 75(3), 181-189.	Article	1	0	2013	1	PA - vitória do xingu
237	-3.52287	-52.3938	Aguiar-Silva, F. H., Junqueira, T. G., Sanaiotti, T. M., Guimarães, V. Y., Mathias, P. V. C., & Mendonça, C. V. (2015). Resource availability and diet in Harpy Eagle breeding territories on the Xingu River, Brazilian Amazon.Brazilian Journal of Biology, 75(3), 181-189.	Article	1	0	2013	1	PA - vitória do xingu
238	-3.51556	-51.9357	Aguiar-Silva, F. H., Junqueira, T. G., Sanaiotti, T. M., Guimarães, V. Y., Mathias, P. V. C., & Mendonça, C. V. (2015). Resource availability and diet in Harpy Eagle breeding territories on the Xingu River, Brazilian Amazon.Brazilian Journal of Biology, 75(3), 181-189.	Article	1	0	2013	1	PA - vitória do xingu
239	-3.59969	-51.8188	Aguiar-Silva, F. H., Junqueira, T. G., Sanaiotti, T. M., Guimarães, V. Y., Mathias, P. V. C., & Mendonça, C. V. (2015). Resource availability and diet in Harpy Eagle breeding territories on the Xingu River, Brazilian Amazon.Brazilian Journal of Biology, 75(3), 181-189.	Article	1	0	2013	1	PA - vitória do xingu
240	-3.39737	-51.9174	Aguiar-Silva, F. H., Junqueira, T. G., Sanaiotti, T. M., Guimarães, V. Y., Mathias, P. V. C., & Mendonça, C. V. (2015). Resource availability and diet in Harpy Eagle breeding territories on the Xingu River, Brazilian Amazon.Brazilian Journal of Biology, 75(3), 181-189.	Article	1	0	2013	1	PA - vitória do xingu
241	-3.19419	-51.743	Aguiar-Silva, F. H., Junqueira, T. G., Sanaiotti, T. M., Guimarães, V. Y., Mathias, P. V. C., & Mendonça, C. V. (2015). Resource availability and diet in Harpy Eagle breeding territories on the Xingu River, Brazilian Amazon.Brazilian Journal of Biology, 75(3), 181-189.	Article	1	0	2013	1	PA - vitória do xingu
242	-6.17294	-48.4932	Brito, S., Aguiar-Silva, F. H., & Jaudoin, O. (2015). HARPY EAGLE (HARPIA HARPYJA) MONITORING PROJECT IN SÃO GERALDO DO ARAGUAIA, SOUTH-EASTERN BRAZLIAN AMAZON. SPIZAETUS, 2.	Article	1	0	2010	1	PA - São Geraldo do Araguaia
243	-6.22287	-48.4981	Brito, S., Aguiar-Silva, F. H., & Jaudoin, O. (2015). HARPY EAGLE (HARPIA HARPYJA) MONITORING PROJECT IN SÃO GERALDO DO ARAGUAIA, SOUTH-EASTERN BRAZLIAN AMAZON. SPIZAETUS, 2.	Article	1	0	2010	1	PA - São Geraldo do Araguaia
246	-9.59086	-46.4223	Banhos, A., Hrbek, T., Sanaiotti, T. M., & Farias, I. P. (2016). Reduction of Genetic Diversity of the Harpy Eagle in Brazilian Tropical Forests. PloS one, 11(2), e0148902.	Article	1	2	2007	0	MA, Sul (Nordesta)
247	-12.2674	-40.0495	Banhos, A., Hrbek, T., Sanaiotti, T. M., & Farias, I. P. (2016). Reduction of Genetic Diversity of the Harpy Eagle in Brazilian Tropical Forests. PloS one, 11(2), e0148902.	Article	0	1	1965	1	BA - Mundo Novo
248	-16.0257	-39.8447	Banhos, A., Hrbek, T., Sanaiotti, T. M., & Farias, I. P. (2016). Reduction of Genetic Diversity of the Harpy Eagle in Brazilian Tropical Forests. PloS one, 11(2), e0148902.	Article	0	1	-	1	BA - Itapebi
249	-15.8693	-39.9079	Banhos, A., Hrbek, T., Sanaiotti, T. M., & Farias, I. P. (2016). Reduction of Genetic Diversity of the Harpy Eagle in Brazilian Tropical Forests. PloS one, 11(2), e0148902.	Article	0	1	-	1
250	-15.013	-51.4543	Banhos, A., Hrbek, T., Sanaiotti, T. M., & Farias, I. P. (2016). Reduction of Genetic Diversity of the Harpy Eagle in Brazilian Tropical Forests. PloS one, 11(2), e0148902.	Article	0	2	1952	1
251	-19.4543	-40.4813	Banhos, A., Hrbek, T., Sanaiotti, T. M., & Farias, I. P. (2016). Reduction of Genetic Diversity of the Harpy Eagle in Brazilian Tropical Forests. PloS one, 11(2), e0148902.	Article	0	1	-	1
252	-19.7402	-40.5533	Banhos, A., Hrbek, T., Sanaiotti, T. M., & Farias, I. P. (2016). Reduction of Genetic Diversity of the Harpy Eagle in Brazilian Tropical Forests. PloS one, 11(2), e0148902.	Article	0	1	-	1
253	-20.4754	-49.1933	Banhos, A., Hrbek, T., Sanaiotti, T. M., & Farias, I. P. (2016). Reduction of Genetic Diversity of the Harpy Eagle in Brazilian Tropical Forests. PloS one, 11(2), e0148902.	Article	0	1	1911	1
254	-20.1788	-47.5335	Banhos, A., Hrbek, T., Sanaiotti, T. M., & Farias, I. P. (2016). Reduction of Genetic Diversity of the Harpy Eagle in Brazilian Tropical Forests. PloS one, 11(2), e0148902.	Article	0	1	1974	1
255	-23.3117	-44.7291	Banhos, A., Hrbek, T., Sanaiotti, T. M., & Farias, I. P. (2016). Reduction of Genetic Diversity of the Harpy Eagle in Brazilian Tropical Forests. PloS one, 11(2), e0148902.	Article	0	1	-	1
256	-25.5666	-54.3921	Banhos, A., Hrbek, T., Sanaiotti, T. M., & Farias, I. P. (2016). Reduction of Genetic Diversity of the Harpy Eagle in Brazilian Tropical Forests. PloS one, 11(2), e0148902.	Article	0	1	-	1
257	-25.4235	-53.0671	Banhos, A., Hrbek, T., Sanaiotti, T. M., & Farias, I. P. (2016). Reduction of Genetic Diversity of the Harpy Eagle in Brazilian Tropical Forests. PloS one, 11(2), e0148902.	Article	0	1	-	1
258	-25.5051	-52.7254	Banhos, A., Hrbek, T., Sanaiotti, T. M., & Farias, I. P. (2016). Reduction of Genetic Diversity of the Harpy Eagle in Brazilian Tropical Forests. PloS one, 11(2), e0148902.	Article	0	1	-	1
259	-26.4021	-51.8633	Banhos, A., Hrbek, T., Sanaiotti, T. M., & Farias, I. P. (2016). Reduction of Genetic Diversity of the Harpy Eagle in Brazilian Tropical Forests. PloS one, 11(2), e0148902.	Article	0	1	-	1
260	-27.42	-52.1539	Banhos, A., Hrbek, T., Sanaiotti, T. M., & Farias, I. P. (2016). Reduction of Genetic Diversity of the Harpy Eagle in Brazilian Tropical Forests. PloS one, 11(2), e0148902.	Article	0	1	-	1
261	-27.7928	-52.1264	Banhos, A., Hrbek, T., Sanaiotti, T. M., & Farias, I. P. (2016). Reduction of Genetic Diversity of the Harpy Eagle in Brazilian Tropical Forests. PloS one, 11(2), e0148902.	Article	0	1	1950	0	NOVO - Getúlio Vargas, RS
262	-29.8133	-50.8523	Banhos, A., Hrbek, T., Sanaiotti, T. M., & Farias, I. P. (2016). Reduction of Genetic Diversity of the Harpy Eagle in Brazilian Tropical Forests. PloS one, 11(2), e0148902.	Article	0	1	1938	0	NOVO - Gravataí, RS
263	-28.3321	-52.1735	Banhos, A., Hrbek, T., Sanaiotti, T. M., & Farias, I. P. (2016). Reduction of Genetic Diversity of the Harpy Eagle in Brazilian Tropical Forests. PloS one, 11(2), e0148902.	Article	0	1	1950	0	NOVO - Passo Fundo, RS
264	-28.7029	-52.9193	Banhos, A., Hrbek, T., Sanaiotti, T. M., & Farias, I. P. (2016). Reduction of Genetic Diversity of the Harpy Eagle in Brazilian Tropical Forests. PloS one, 11(2), e0148902.	Article	0	1	1940	0	NOVO - Tapera, RS
265	-27.4807	-52.1429	Banhos, A., Hrbek, T., Sanaiotti, T. M., & Farias, I. P. (2016). Reduction of Genetic Diversity of the Harpy Eagle in Brazilian Tropical Forests. PloS one, 11(2), e0148902.	Article	0	1	1927	0	NOVO - Três Arroios, RS
266	-13.3864	-39.4302	Banhos, A., Hrbek, T., Sanaiotti, T. M., & Farias, I. P. (2016). Reduction of Genetic Diversity of the Harpy Eagle in Brazilian Tropical Forests. PloS one, 11(2), e0148902.	Article	0	1	1990	0	NOVO - Presidente Tancredo Neves, BA
267	-21.1	-56.6167	Pereira & Salzo, 2006 Primeiro registro da nidificação de Harpia harpyja (Falconiformes,	Article	1	2	2005	1	Bodoquena, Brazil
268	-16.5	-56.1667	Ubaid et al 2011 Primeiro registro de Harpia harpyja para o bioma Pantanal	Article	1	2	2010	0	Pantanal, Brazil
269	-12.8496	-69.3656	Granados 2005 Arquitectura de árboles y estructura de la vegetación del bosque como factores determinantes en la anidación del Águila Arpía (Harpia harpyja Linnaeus 1878) en la cuenca baja del Río Tambopa	Thesis	1	0	2004	0	Infierno, Perú
270	-12.8372	-69.2943	Granados 2005 Arquitectura de árboles y estructura de la vegetación del bosque como factores determinantes en la anidación del Águila Arpía (Harpia harpyja Linnaeus 1878) en la cuenca baja del Río Tambopa	Thesis	1	0	2004	0	Infierno, Perú
271	-12.8333	-69.2833	Granados 2005 Arquitectura de árboles y estructura de la vegetación del bosque como factores determinantes en la anidación del Águila Arpía (Harpia harpyja Linnaeus 1878) en la cuenca baja del Río Tambopa	Thesis	1	0	2004	0	Infierno, Perú
272	-12.7167	-69.2167	Granados 2005 Arquitectura de árboles y estructura de la vegetación del bosque como factores determinantes en la anidación del Águila Arpía (Harpia harpyja Linnaeus 1878) en la cuenca baja del Río Tambopa	Thesis	1	0	2004	0	Infierno, Perú
273	-11.4781	-61.8446	Gusmão et al 2016 Records of the occurrence, nesting, and hunting of the Harpy Eagle (Harpia harpyja) (Aves: Accipitridae) in Rondônia, Southwestern Brazilian Amazonia	Article	1	0	2015	1	Rondônia, Brazil
274	-11.4167	-61.5769	Gusmão et al 2016 Records of the occurrence, nesting, and hunting of the Harpy Eagle (Harpia harpyja) (Aves: Accipitridae) in Rondônia, Southwestern Brazilian Amazonia	Article	1	0	2015	1	Rondônia, Brazil
275	-11.3749	-61.7947	Gusmão et al 2016 Records of the occurrence, nesting, and hunting of the Harpy Eagle (Harpia harpyja) (Aves: Accipitridae) in Rondônia, Southwestern Brazilian Amazonia	Article	1	0	2015	1	Rondônia, Brazil
276	-10.7251	-62.2188	Gusmão et al 2016 Records of the occurrence, nesting, and hunting of the Harpy Eagle (Harpia harpyja) (Aves: Accipitridae) in Rondônia, Southwestern Brazilian Amazonia	Article	1	0	2015	1	Rondônia, Brazil
277	-3.79658	-48.31	Luz 2005 Características de árvores emergentes	Thesis	1	0	2004	0	Amazonia, Brazil
278	-3.74997	-48.1667	Luz 2005 Características de árvores emergentes	Thesis	1	0	2004	0	Amazonia, Brazil
279	-3.72552	-49.26	Luz 2005 Características de árvores emergentes	Thesis	1	0	2004	0	Amazonia, Brazil
280	-3.7	-60.9833	Luz 2005 Características de árvores emergentes	Thesis	1	0	2004	0	Amazonia, Brazil
281	-3.69978	-60.0982	Luz 2005 Características de árvores emergentes	Thesis	1	0	2004	0	Amazonia, Brazil
282	-3.6656	-60.8833	Luz 2005 Características de árvores emergentes	Thesis	1	0	2004	0	Amazonia, Brazil
283	-3.61665	-60.8	Luz 2005 Características de árvores emergentes	Thesis	1	0	2004	0	Amazonia, Brazil
284	-3.54831	-52.419	Sanaiotti et al 2015 Abundance of Harpy and Crested Eagles	Article	1	0	2014	1	Xingú, Brazil
285	-3.5466	-60.66	Luz 2005 Características de árvores emergentes	Thesis	1	0	2004	0	Amazonia, Brazil
286	-3.0058	-59.97	Luz 2005 Características de árvores emergentes	Thesis	1	0	2004	0	Amazonia, Brazil
287	-2.7194	-54.92	Luz 2005 Características de árvores emergentes	Thesis	1	0	2004	0	Amazonia, Brazil
288	-2.70444	-56.51	Luz 2005 Características de árvores emergentes	Thesis	1	0	2004	0	Amazonia, Brazil
289	-2.68434	-56.52	Luz 2005 Características de árvores emergentes	Thesis	1	0	2004	0	Amazonia, Brazil
290	-2.62616	-56.57	Luz 2005 Características de árvores emergentes	Thesis	1	0	2004	0	Amazonia, Brazil
291	-2.59109	-56.49	Luz 2005 Características de árvores emergentes	Thesis	1	0	2004	0	Amazonia, Brazil
292	-2.44559	-59.7689	Luz 2005 Características de árvores emergentes	Thesis	1	0	2004	0	Amazonia, Brazil
293	-0.311436	-75.78	Galetti & Carvalho-Jr. 2000 Sloths in the Diet of a Harpy Eagle Nestling in Eastern Amazon	Article	1	0	1999	0	Cauaxi farm, Brazil
294	-0.311436	-75.78	Muñiz-Lopez 2008 Revisión de la situación del Águila Harpía Harpia harpyja	Article	1	0	2007	0	Cuyabeno, Ecuador
295	0.867873	-78.7997	Muñiz-Lopez 2008 Revisión de la situación del Águila Harpía Harpia harpyja	Article	1	0	2007	1	Playa de Oro, Ecuador
296	3.33338	-59.6667	Fowler & Cope 1964 NOTES ON THE HARPY EAGLE IN BRITISH GUIANA	Article	1	0	1960	0	Kanuku montains, Guyana
297	3.41703	-59.5594	Fowler & Cope 1964 NOTES ON THE HARPY EAGLE IN BRITISH GUIANA	Article	1	0	1960	0	Kanuku montains, Guyana
298	6.63813	-62.4644	Alvarez-Cordero 1996 Biology and Conservation of the Harpy Eagle in Venezuelan Panamá - Copia	Thesis	1	0	1996	0	Supamo, Venezuela
299	6.70893	-62.4367	Alvarez-Cordero 1996 Biology and Conservation of the Harpy Eagle in Venezuelan Panamá - Copia	Thesis	1	0	1996	0	Supamo, Venezuela
300	6.8073	-62.4945	Alvarez-Cordero 1996 Biology and Conservation of the Harpy Eagle in Venezuelan Panamá - Copia	Thesis	1	0	1996	0	Supamo, Venezuela
301	7.24985	-62.654	Alvarez-Cordero 1996 Biology and Conservation of the Harpy Eagle in Venezuelan Panamá - Copia	Thesis	1	0	1996	0	Caroni River, Venezuela
302	7.33123	-61.6454	Alvarez-Cordero 1996 Biology and Conservation of the Harpy Eagle in Venezuelan Panamá - Copia	Thesis	1	0	1996	0	Imataca, Venezuela
303	7.39338	-61.4099	Alvarez-Cordero 1996 Biology and Conservation of the Harpy Eagle in Venezuelan Panamá - Copia	Thesis	1	0	1996	0	Imataca, Venezuela
304	7.44365	-62.8852	Alvarez-Cordero 1996 Biology and Conservation of the Harpy Eagle in Venezuelan Panamá - Copia	Thesis	1	0	1996	0	Caroni River, Venezuela
305	7.49805	-60.8941	Alvarez-Cordero 1996 Biology and Conservation of the Harpy Eagle in Venezuelan Panamá - Copia	Thesis	1	0	1996	0	Imataca, Venezuela
306	7.50966	-61.1362	Alvarez-Cordero 1996 Biology and Conservation of the Harpy Eagle in Venezuelan Panamá - Copia	Thesis	1	0	1996	0	Imataca, Venezuela
307	7.53076	-60.8748	Alvarez-Cordero 1996 Biology and Conservation of the Harpy Eagle in Venezuelan Panamá - Copia	Thesis	1	0	1996	0	Imataca, Venezuela
308	7.63968	-61.5459	Alvarez-Cordero 1996 Biology and Conservation of the Harpy Eagle in Venezuelan Panamá - Copia	Thesis	1	0	1996	0	Imataca, Venezuela
309	7.65217	-61.0294	Alvarez-Cordero 1996 Biology and Conservation of the Harpy Eagle in Venezuelan Panamá - Copia	Thesis	1	0	1996	0	Imataca, Venezuela
310	7.69966	-62.1098	Alvarez-Cordero 1996 Biology and Conservation of the Harpy Eagle in Venezuelan Panamá - Copia	Thesis	1	0	1996	0	Carichapo River, Venezuela
311	7.75086	-61.9186	Alvarez-Cordero 1996 Biology and Conservation of the Harpy Eagle in Venezuelan Panamá - Copia	Thesis	1	0	1996	0	Imataca, Venezuela
312	7.83794	-77.6352	Alvarez-Cordero 1996 Biology and Conservation of the Harpy Eagle in Venezuelan Panamá - Copia	Thesis	1	0	1996	0	Dárien, Panamá
313	7.86542	-61.8433	Alvarez-Cordero 1996 Biology and Conservation of the Harpy Eagle in Venezuelan Panamá - Copia	Thesis	1	0	1996	0	Imataca, Venezuela
314	8.07789	-61.9836	Alvarez-Cordero 1996 Biology and Conservation of the Harpy Eagle in Venezuelan Panamá - Copia	Thesis	1	0	1996	0	Imataca, Venezuela
315	8.08973	-62.2171	Alvarez-Cordero 1996 Biology and Conservation of the Harpy Eagle in Venezuelan Panamá - Copia	Thesis	1	0	1996	0	Imataca, Venezuela
316	8.11458	-62.0427	Alvarez-Cordero 1996 Biology and Conservation of the Harpy Eagle in Venezuelan Panamá - Copia	Thesis	1	0	1996	0	Imataca, Venezuela
317	8.16938	-61.6908	Alvarez-Cordero 1996 Biology and Conservation of the Harpy Eagle in Venezuelan Panamá - Copia	Thesis	1	0	1996	0	Imataca, Venezuela
318	8.2328	-61.5424	Alvarez-Cordero 1996 Biology and Conservation of the Harpy Eagle in Venezuelan Panamá - Copia	Thesis	1	0	1996	0	Imataca, Venezuela
319	8.24351	-62.3812	Alvarez-Cordero 1996 Biology and Conservation of the Harpy Eagle in Venezuelan Panamá - Copia	Thesis	1	0	1996	0	Imataca, Venezuela
320	8.2507	-62.4032	Alvarez-Cordero 1996 Biology and Conservation of the Harpy Eagle in Venezuelan Panamá - Copia	Thesis	1	0	1996	0	Imataca, Venezuela
321	8.26695	-61.428	Alvarez-Cordero 1996 Biology and Conservation of the Harpy Eagle in Venezuelan Panamá - Copia	Thesis	1	0	1996	0	Imataca, Venezuela
322	8.29132	-61.5657	Alvarez-Cordero 1996 Biology and Conservation of the Harpy Eagle in Venezuelan Panamá - Copia	Thesis	1	0	1996	0	Imataca, Venezuela
323	8.35756	-61.5327	Alvarez-Cordero 1996 Biology and Conservation of the Harpy Eagle in Venezuelan Panamá - Copia	Thesis	1	0	1996	0	Imataca, Venezuela
324	8.42859	-61.5061	Alvarez-Cordero 1996 Biology and Conservation of the Harpy Eagle in Venezuelan Panamá - Copia	Thesis	1	0	1996	0	Imataca, Venezuela
325	-0.4	-66.3	Boubli, J. P. (1997). Ecology of the black uakari monkey, Cacajao melanocephalus melanocephalus. Pico da Neblina National Park, Brazil, PhD Thesis. Berkeley, CA: University of California, Berkeley.	Thesis	0	0	1994	0	Neblina Peak, Brazil
326	-1.46667	-68.4333	Endo, W. (2005). Campinarana e Índios Baniwa: Influências Ambientais e Culturais sobre a Comunidade de Vertebrados Terrestres no Alto Rio Negro, AM.	Thesis	0	0	2004	0	Alto Rio Negro Indigenous Land
327	-3.15743	-74.4232	Propuesta Técnica para la creación de una Reserva Comunal en curso medio – alto del río Nanay	Report	0	0	2003	0	Nanay River, Peru
328	-2.63218	-69.7385	ZONEAMENTO ECOLÓGICO-ECONÔMICO BRASIL-COLÔMBIA	Report	0	0	2000	0	Iça River, Brazil
329	-2.96564	-72.1279	Pitman, N., Smith, R. C., Vriesendorp, C., Moskovits, D. K., Piana, R., Knell, G., & Wachter, T. (Eds.). (2004). Perú: Ampiyacu, Apayacu, Yaguas, Medio Putumayo. Field Museum, Environmental and Conservation Programs.	Report	0	0	2003	0	Maronal, Peru
330	-5.75242	-62.6263	PLANO DE MANEJO DO PARQUE NACIONAL NASCENTES DO LAGO JARI	Report	0	0	2017	0	Jari Lake, Brazil
331	-2.18382	-70.2404	Castellanos, D., Ramírez, M. C., & Camacho, K. (2009). Conservación de la diversidad biológica y cultural. C. UAESPNN, & Corpoamazonia (Ed.), Diagnóstico del Sur de la Amazonia, 5.	Book chapter	0	0	2008	0	Puré River National Park
332	-4.55917	-72.9613	The Field Museum (2003), Rapid Biological Inventories 11 Peru: Yavarí. Rapid Biological Inventory 11	Report	0	0	2003	0	Tamshiyacu Tahuayo Regional Conservation Area, Peru
333	-2.23628	-68.417	Plano de Manejo da Estação Ecológica Juami-Japurá	Report	0	0	2001	0	Juamí-Japurá Ecological Station
334	-2.80684	-71.3733	Pitman, N., Smith, R. C., Vriesendorp, C., Moskovits, D. K., Piana, R., Knell, G., & Wachter, T. (Eds.). (2004). Perú: Ampiyacu, Apayacu, Yaguas, Medio Putumayo. Field Museum, Environmental and Conservation Programs.	Report	0	0	2003	0	Yaguas Reserved Zone, Peru

## Sheet: Plan2
Source	Lat	Long	Place and Country
Pereira & Salzo, 2006 Primeiro registro da nidificação de Harpia harpyja (Falconiformes,	-21.1	-56.6167	Bodoquena, Brazil
Ubaid et al 2011 Primeiro registro de Harpia harpyja para o bioma Pantanal	-16.5	-56.1667	Pantanal, Brazil
Granados 2005 Arquitectura de árboles y estructura de la vegetación del bosque como factores determinantes en la anidación del Águila Arpía (Harpia harpyja Linnaeus 1878) en la cuenca baja del Río Tambopa	-12.8496	-69.3656	Infierno, Perú
Granados 2005 Arquitectura de árboles y estructura de la vegetación del bosque como factores determinantes en la anidación del Águila Arpía (Harpia harpyja Linnaeus 1878) en la cuenca baja del Río Tambopa	-12.8372	-69.2943	Infierno, Perú
Granados 2005 Arquitectura de árboles y estructura de la vegetación del bosque como factores determinantes en la anidación del Águila Arpía (Harpia harpyja Linnaeus 1878) en la cuenca baja del Río Tambopa	-12.8333	-69.2833	Infierno, Perú
Granados 2005 Arquitectura de árboles y estructura de la vegetación del bosque como factores determinantes en la anidación del Águila Arpía (Harpia harpyja Linnaeus 1878) en la cuenca baja del Río Tambopa	-12.7167	-69.2167	Infierno, Perú
Gusmão et al 2016 Records of the occurrence, nesting, and hunting of the Harpy Eagle (Harpia harpyja) (Aves: Accipitridae) in Rondônia, Southwestern Brazilian Amazonia	-11.4781	-61.8446	Rondônia, Brazil
Gusmão et al 2016 Records of the occurrence, nesting, and hunting of the Harpy Eagle (Harpia harpyja) (Aves: Accipitridae) in Rondônia, Southwestern Brazilian Amazonia	-11.4167	-61.5769	Rondônia, Brazil
Gusmão et al 2016 Records of the occurrence, nesting, and hunting of the Harpy Eagle (Harpia harpyja) (Aves: Accipitridae) in Rondônia, Southwestern Brazilian Amazonia	-11.3749	-61.7947	Rondônia, Brazil
Gusmão et al 2016 Records of the occurrence, nesting, and hunting of the Harpy Eagle (Harpia harpyja) (Aves: Accipitridae) in Rondônia, Southwestern Brazilian Amazonia	-10.7251	-62.2188	Rondônia, Brazil
Luz 2005 Características de árvores emergentes	-3.79658	-48.31	Amazonia, Brazil
Luz 2005 Características de árvores emergentes	-3.74997	-48.1667	Amazonia, Brazil
Luz 2005 Características de árvores emergentes	-3.72552	-49.26	Amazonia, Brazil
Luz 2005 Características de árvores emergentes	-3.7	-60.9833	Amazonia, Brazil
Luz 2005 Características de árvores emergentes	-3.69978	-60.0982	Amazonia, Brazil
Luz 2005 Características de árvores emergentes	-3.6656	-60.8833	Amazonia, Brazil
Luz 2005 Características de árvores emergentes	-3.61665	-60.8	Amazonia, Brazil
Sanaiotti et al 2015 Abundance of Harpy and Crested Eagles	-3.54831	-52.419	Xingú, Brazil
Luz 2005 Características de árvores emergentes	-3.5466	-60.66	Amazonia, Brazil
Luz 2005 Características de árvores emergentes	-3.0058	-59.97	Amazonia, Brazil
Luz 2005 Características de árvores emergentes	-2.7194	-54.92	Amazonia, Brazil
Luz 2005 Características de árvores emergentes	-2.70444	-56.51	Amazonia, Brazil
Luz 2005 Características de árvores emergentes	-2.68434	-56.52	Amazonia, Brazil
Luz 2005 Características de árvores emergentes	-2.62616	-56.57	Amazonia, Brazil
Luz 2005 Características de árvores emergentes	-2.59109	-56.49	Amazonia, Brazil
Luz 2005 Características de árvores emergentes	-2.44559	-59.7689	Amazonia, Brazil
Galetti & Carvalho-Jr. 2000 Sloths in the Diet of a Harpy Eagle Nestling in Eastern Amazon	-0.311436	-75.78	Cauaxi farm, Brazil
Muñiz-Lopez 2008 Revisión de la situación del Águila Harpía Harpia harpyja	-0.311436	-75.78	Cuyabeno, Ecuador
Muñiz-Lopez 2008 Revisión de la situación del Águila Harpía Harpia harpyja	0.867873	-78.7997	Playa de Oro, Ecuador
Fowler & Cope 1964 NOTES ON THE HARPY EAGLE IN BRITISH GUIANA	3.33338	-59.6667	Kanuku montains, Guyana
Fowler & Cope 1964 NOTES ON THE HARPY EAGLE IN BRITISH GUIANA	3.41703	-59.5594	Kanuku montains, Guyana
Alvarez-Cordero 1996 Biology and Conservation of the Harpy Eagle in Venezuelan Panamá - Copia	6.63813	-62.4644	Supamo, Venezuela
Alvarez-Cordero 1996 Biology and Conservation of the Harpy Eagle in Venezuelan Panamá - Copia	6.70893	-62.4367	Supamo, Venezuela
Alvarez-Cordero 1996 Biology and Conservation of the Harpy Eagle in Venezuelan Panamá - Copia	6.8073	-62.4945	Supamo, Venezuela
Alvarez-Cordero 1996 Biology and Conservation of the Harpy Eagle in Venezuelan Panamá - Copia	7.24985	-62.654	Caroni River, Venezuela
Alvarez-Cordero 1996 Biology and Conservation of the Harpy Eagle in Venezuelan Panamá - Copia	7.33123	-61.6454	Imataca, Venezuela
Alvarez-Cordero 1996 Biology and Conservation of the Harpy Eagle in Venezuelan Panamá - Copia	7.39338	-61.4099	Imataca, Venezuela
Alvarez-Cordero 1996 Biology and Conservation of the Harpy Eagle in Venezuelan Panamá - Copia	7.44365	-62.8852	Caroni River, Venezuela
Alvarez-Cordero 1996 Biology and Conservation of the Harpy Eagle in Venezuelan Panamá - Copia	7.49805	-60.8941	Imataca, Venezuela
Alvarez-Cordero 1996 Biology and Conservation of the Harpy Eagle in Venezuelan Panamá - Copia	7.50966	-61.1362	Imataca, Venezuela
Alvarez-Cordero 1996 Biology and Conservation of the Harpy Eagle in Venezuelan Panamá - Copia	7.53076	-60.8748	Imataca, Venezuela
Alvarez-Cordero 1996 Biology and Conservation of the Harpy Eagle in Venezuelan Panamá - Copia	7.63968	-61.5459	Imataca, Venezuela
Alvarez-Cordero 1996 Biology and Conservation of the Harpy Eagle in Venezuelan Panamá - Copia	7.65217	-61.0294	Imataca, Venezuela
Alvarez-Cordero 1996 Biology and Conservation of the Harpy Eagle in Venezuelan Panamá - Copia	7.69966	-62.1098	Carichapo River, Venezuela
Alvarez-Cordero 1996 Biology and Conservation of the Harpy Eagle in Venezuelan Panamá - Copia	7.75086	-61.9186	Imataca, Venezuela
Alvarez-Cordero 1996 Biology and Conservation of the Harpy Eagle in Venezuelan Panamá - Copia	7.83794	-77.6352	Dárien, Panamá
Alvarez-Cordero 1996 Biology and Conservation of the Harpy Eagle in Venezuelan Panamá - Copia	7.86542	-61.8433	Imataca, Venezuela
Alvarez-Cordero 1996 Biology and Conservation of the Harpy Eagle in Venezuelan Panamá - Copia	8.07789	-61.9836	Imataca, Venezuela
Alvarez-Cordero 1996 Biology and Conservation of the Harpy Eagle in Venezuelan Panamá - Copia	8.08973	-62.2171	Imataca, Venezuela
Alvarez-Cordero 1996 Biology and Conservation of the Harpy Eagle in Venezuelan Panamá - Copia	8.11458	-62.0427	Imataca, Venezuela
Alvarez-Cordero 1996 Biology and Conservation of the Harpy Eagle in Venezuelan Panamá - Copia	8.16938	-61.6908	Imataca, Venezuela
Alvarez-Cordero 1996 Biology and Conservation of the Harpy Eagle in Venezuelan Panamá - Copia	8.2328	-61.5424	Imataca, Venezuela
Alvarez-Cordero 1996 Biology and Conservation of the Harpy Eagle in Venezuelan Panamá - Copia	8.24351	-62.3812	Imataca, Venezuela
Alvarez-Cordero 1996 Biology and Conservation of the Harpy Eagle in Venezuelan Panamá - Copia	8.2507	-62.4032	Imataca, Venezuela
Alvarez-Cordero 1996 Biology and Conservation of the Harpy Eagle in Venezuelan Panamá - Copia	8.26695	-61.428	Imataca, Venezuela
Alvarez-Cordero 1996 Biology and Conservation of the Harpy Eagle in Venezuelan Panamá - Copia	8.29132	-61.5657	Imataca, Venezuela
Alvarez-Cordero 1996 Biology and Conservation of the Harpy Eagle in Venezuelan Panamá - Copia	8.35756	-61.5327	Imataca, Venezuela
Alvarez-Cordero 1996 Biology and Conservation of the Harpy Eagle in Venezuelan Panamá - Copia	8.42859	-61.5061	Imataca, Venezuela
